# Supplementary material for: Branched chain amino acid metabolism and microbiome in adolescents with obesity during weight loss therapy
Source: J Clin Invest. 2026 Jul 15;136(14):e196742. doi: 10.1172/JCI196742 (PMC13367979; doi:10.1172/JCI196742)
Supplement: Supplemental tables 1-8 [file jci-136-196742-s114.xlsx]

## Sheet: Supplemental Table 1
Supplemental Table 1: Study participant characteristics and demographics
Characteristics	Healthy Weight Control (HWC)	Adolescents with Obesity (OB)	Missing Value (NA)	Total	P-value
Participants recruited	71	220
Sex (F/M/NA)	38/32/1	132/88/0		170/123/1
Intervention:
Lifestyle		164		164
Low Carb		14		14
Pharmaceuticals		36		36
Surgery		6		6
Race:
Black	39	111		150
White	26	88		114
Black/White	15	13		28
Other	2	8		10
NA	2		3	3
Ethnicity:
Hispanic	13	43		56
Non-Hispanic	57	177		234
Other	1			1
Average %P95BMI	75 ± 7	134 ± 32			2e-85
Average zBMI	0.17 ± 0.65	2.31 ± 0.35			1e-16
Average Age at entry	15 ± 1.8	13.5 ± 2.3			1e-08
Waist Circumference (cm)	74 ± 7	105 ± 16	54/27		2e-12
Height (cm)	164 ± 11	161 ± 9	2/0		0.1
Average Tanner stage	3.9 ± 1.1	3.5 ± 1.2	0/4		0.02

## Sheet: Supplemental Table 2
Supplemental Table 2. Conventional metabolites comparing OB v HWC at baseline
Metabolite	EST (OB v HWC)	Adjusted P-value*
Glycerol	1.85	4.12e-07
Insulin	1.73	4.12e-07
Nonesterified fatty acids	1.26	0.000106
Triglycerides	1	0.00493
Uric acid	1.65	0.04
Blood urea nitrogen	-1.34	0.07
Total ketones	0.15	0.52
3-Hydroxy butyrate	0.12	0.52
Lactate	0.4	0.52
Glucose	0.04	0.98
*P-value adjusted for multiple comparisons.

## Sheet: Supplemental Table 3
Supplemental Table 3. All recorded metabolite levels (uM) with incoporated half-minimum values for qualifiying metabolites prior to log transformation
Sample_ID	Metabolomics_Run_Order	Metabolomics_Plate	Metabolomics_Position	KIV	KIC	KMV	C2	C3	C4/Ci4	C5:1	C5	C4-OH	C5-OH/C3-DC	C4-DC/Ci4-DC	C8:1	C8	C5-DC	C8:1-OH/C6:1-DC	C6-DC/C8-OH	C10:3	C10:2	C10:1	C10	C8:1-DC	C10-OH/C8-DC	C12:1	C12	C12-OH/C10-DC	C14:2	C14:1	C14	C14:1-OH	C14-OH/C12-DC	C16:2	C16:1	C16	C16:1-OH/C14:1-DC	C16-OH/C14-DC	C18:2	C18:1	C18	C18:2-OH	C18:1-OH/C16:1-DC	C18-OH/C16-DC	C20:4	C20	C18:1-DC	C20-OH/C18-DC	C22
DU01	2	1	2	15.9762	36.794	20.365	8.83118	0.336064	0.174004	0.161808	0.126386	0.084021	0.0456271	0.0365558	0.464712	0.180561	0.040221	0.0188649	0.082018	0.0916528	0.0335197	0.248888	0.283622	0.0271816	0.0775054	0.168896	0.104855	0.00907363	0.068796	0.0853814	0.028634	0.0170316	0.00899926	0.00899094	0.0310528	0.0963315	0.00815985	0.00332438	0.0894159	0.13184	0.044708	0.000140642	0.00764164	0.00500659	0.00939834	0.00500659	0.0115942	0.00878349	0.00746597
DU02	3	1	3	15.2056	29.315	19.1572	4.50188	0.247952	0.134171	0.14098	0.108391	0.0143105	0.0256653	0.0249814	0.152396	0.0792846	0.0215091	0.0106874	0.0378108	0.0485792	0.0195127	0.0934341	0.11991	0.0145586	0.027434	0.0515861	0.0414035	0.00609867	0.0271465	0.0344352	0.0165854	0.010338	0.00587555	0.00423103	0.0126931	0.0784252	0.00339994	0.00234218	0.0806325	0.105665	0.0322354	0.00808081	0.00685112	0.00544576	0.0122969	0.00342556	0.00720246	0.00544576	0.00245938
DU03	4	1	4	11.8807	28.4564	17.8251	5.09518	0.296204	0.173673	0.0895468	0.0691438	0.0266373	0.0329805	0.031926	0.243737	0.120181	0.027875	0.0331958	0.0453406	0.0966727	0.0272044	0.180958	0.17529	0.0333248	0.0319783	0.111503	0.0662288	0.00907363	0.0360714	0.0581605	0.0241716	0.0150235	0.00654491	0.00861317	0.0224396	0.0883984	0.00559101	0.00430659	0.0998683	0.113044	0.0289855	0.000439175	0.00790514	0.0075538	0.0109794	0.00131752	0.00562143	0.009047	0.00614844
DU04	5	1	5	14.8367	31.4138	17.9519	6.27399	0.272727	0.180845	0.161241	0.106974	0.0539831	0.0344683	0.0367487	0.30894	0.135999	0.0271034	0.0302811	0.0579712	0.0978062	0.0296333	0.207757	0.228889	0.0270974	0.041656	0.147353	0.0977022	0.00855301	0.0571936	0.0824064	0.0240972	0.0130155	0.00840426	0.0137509	0.0295417	0.0775941	0.00423103	0.00219107	0.0784366	0.128415	0.0352218	0.00702679	0.00535793	0.00281072	0.00992535	0.00474309	0.00430391	0.00474309	0.00263505
DU05	6	1	6	13.7389	24.6679	14.8216	4.75353	0.445854	0.181948	0.146222	0.189012	0.029046	0.0331045	0.0352055	0.215477	0.124521	0.0399317	0.0242896	0.0300382	0.0606431	0.0263138	0.18282	0.199742	0.0393838	0.0351762	0.110914	0.0846584	0.0057268	0.0297496	0.046335	0.0149492	0.0114536	0.00423932	0.00989759	0.0172263	0.0785008	0.00430659	0.00256884	0.0627141	0.117523	0.0252086	0.00878349	0.00597277	0.00544576	0.00693896	0.00544576	0.00843215	0.00404041	0.00474309
DU06	7	1	7	10.9614	27.409	16.105	4.94435	0.332568	0.257861	0.138146	0.086288	0.0144522	0.0267811	0.031058	0.162524	0.100119	0.022763	0.0171647	0.042183	0.0747311	0.0275282	0.127601	0.130516	0.0218799	0.0261717	0.0601697	0.0499872	0.00438807	0.0230559	0.0192629	0.012718	0.00684241	0.0071399	0.00559101	0.00936871	0.0717009	0.00438214	0.00415548	0.0642952	0.0725516	0.0249451	0.0020202	0.00193237	0.00606061	0.00430391	0.00298639	0.00219587	0.0035134	0.00360123
DU07	8	1	8	12.4722	29.122	16.9008	6.72562	0.468332	0.276949	0.130353	0.140271	0.0264957	0.0198379	0.0377132	0.429892	0.173712	0.0379061	0.0359486	0.0776458	0.131245	0.0360296	0.229699	0.258118	0.0410669	0.0578134	0.105613	0.0883612	0.0110817	0.0386745	0.0548136	0.0304933	0.0107099	0.00981737	0.00876428	0.0117864	0.0755541	0.00551545	0.00377771	0.074484	0.0809838	0.0334651	0.009047	0.0107159	0.00588494	0.00456742	0.00368907	0.0057971	0.00685112	0.00491876
DU08	9	1	9	13.34	21.0403	12.9506	14.5079	0.446054	0.159218	0.121285	0.110517	0.0943642	0.0412876	0.0392565	0.325916	0.21567	0.0446579	0.0248564	0.0995875	0.095863	0.0449358	0.304754	0.323862	0.0339139	0.0656397	0.297903	0.175628	0.0156185	0.185414	0.219626	0.054888	0.0272953	0.0102636	0.0429148	0.0657321	0.112273	0.0163197	0.00710209	0.169082	0.2065	0.0401406	0.0166886	0.0205534	0.0115064	0.00843215	0.00298639	0.00702679	0.00570927	0.00316206
DU09	10	1	10	11.5388	25.4502	13.1553	9.73279	0.496304	0.237669	0.164783	0.161241	0.0473238	0.0317406	0.0431146	0.397966	0.316946	0.060862	0.0475267	0.0831515	0.117157	0.0376489	0.337059	0.585542	0.0549522	0.0695949	0.188167	0.170916	0.0118998	0.0617304	0.0860507	0.0345095	0.0155442	0.0104124	0.00944427	0.0261417	0.0903628	0.00808429	0.00407992	0.0978481	0.155029	0.0471674	0.0124726	0.00711463	0.010628	0.0126482	0.0072903	0.0107159	0.0133509	0.00324989
DU10	11	1	11	14.1278	28.1187	16.6871	7.23955	0.368032	0.199602	0.142113	0.10159	0.0175693	0.0302528	0.0280679	0.311641	0.229077	0.0335657	0.0195936	0.0690635	0.077322	0.0335197	0.246054	0.282812	0.0265925	0.0440964	0.116216	0.065219	0.00959425	0.0355508	0.0462606	0.0157673	0.0128667	0.00520618	0.00815985	0.0219863	0.0917983	0.00800874	0.00695098	0.0843215	0.107246	0.0359245	0.0117699	0.00614844	0.0130874	0.000620066	0.00289855	0.00843215	0.0113307	0.00412824
DU11	12	1	12	13.1225	32.7266	21.4093	5.54262	0.435265	0.250247	0.173001	0.195388	0.0165775	0.0362041	0.0383884	0.323794	0.12076	0.0344338	0.0250183	0.0267996	0.0978062	0.0255851	0.107927	0.138694	0.0445172	0.032904	0.0507446	0.0374483	0.00647054	0.0126436	0.0281877	0.0172548	0.0139079	0.00669366	0.00302217	0.0123153	0.0862073	0.00649766	0.00173775	0.0500659	0.0922267	0.0317962	0.0117699	0.00693896	0.0115942	0.00702679	0.00491876	0.00667545	0.00799298	0.00606061
DU12	13	1	13	14.6893	24.3965	15.6083	6.29778	0.136763	0.139357	0.167334	0.0585172	0.104282	0.0112828	0.0398352	0.306046	0.460564	0.0699286	0.0203223	0.0846898	0.148652	0.0510892	0.502957	0.731442	0.0345871	0.0525118	0.391903	0.189766	0.00780927	0.113346	0.221114	0.0402363	0.017106	0.00751177	0.022364	0.0573456	0.0795585	0.00695098	0.00921761	0.0778217	0.16267	0.0269653	0.00922267	0.0143171	0.00746597	0.00360123	0.00693896	0.00808081	0.00465525	4.39175e-05
DU13	14	1	14	14.0616	22.6308	12.008	4.37513	0.0998003	0.147191	0.142255	0.0654599	0.073111	0.019094	0.0349161	0.197826	0.64045	0.0829498	0.0311717	0.0430736	0.0929483	0.0391873	0.487574	0.906813	0.0308002	0.0322308	0.245981	0.141546	0.00490868	0.0816627	0.1396	0.0378564	0.010933	0.00423932	0.0194174	0.0395904	0.073892	0.00445769	0.00400437	0.076592	0.130523	0.0254721	0.0100132	0.0121212	0.00790514	0.00474309	0.00324989	0.00649978	0.00887133	0.00228371
DU14	15	1	15	15.0501	35.9169	21.9823	5.0828	0.271429	0.120048	0.116893	0.145655	0.0179944	0.027773	0.0491912	0.0696393	0.0708932	0.0275856	0.00396317	0.0370822	0.0353009	0.0165979	0.112623	0.15011	0.0277707	0.0259193	0.0696791	0.0562145	0.00594992	0.0208991	0.0293034	0.0158417	0.0057268	0.0105611	0.00188885	0.013222	0.0652788	0.00400437	0.00377771	0.0379447	0.0506807	0.0259991	0.0072903	0.000966184	0.00386474	0.0113307	0.0017567	0.00131752	0.0110672	0.00131752
DU15	16	1	16	13.3439	35.7906	22.4211	4.32803	0.216284	0.0940083	0.112642	0.130211	0.0205448	0.0641012	0.0420536	0.0690606	0.0979965	0.0411856	0.0169218	0.0394302	0.0338435	0.016274	0.115214	0.162821	0.0217958	0.022469	0.0736343	0.0516702	0.00647054	0.0119742	0.025659	0.0188166	0.00818114	0.00565242	0.00581767	0.0134486	0.0735897	0.00755541	0.00347549	0.0422486	0.0795784	0.030303	0.00887133	0.00509443	0.00702679	0.00746597	0.00623628	0.00614844	0.00737813	0.0035134
DU16	17	1	17	15.9286	37.6415	20.7078	10.5207	0.41049	0.108794	0.141405	0.141263	0.0555417	0.027897	0.0381955	0.260135	0.117866	0.0440792	0.021132	0.0944057	0.138127	0.0342484	0.223222	0.194074	0.044433	0.0753174	0.119919	0.0894552	0.0121973	0.0792827	0.0863482	0.0179985	0.0163623	0.012718	0.0154886	0.0269728	0.100034	0.0108042	0.0114087	0.0903821	0.115239	0.0413702	0.0117699	0.000389385	0.00913483	0.0057971	0.00500659	0.0102767	0.00447958	0.00465525
DU17	18	1	18	16.1414	33.8999	17.8341	5.96295	0.271429	0.0836365	0.198363	0.190287	0.0551166	0.0663329	0.059801	0.343856	0.133009	0.0380991	0.0251802	0.0357867	0.0740024	0.0274473	0.165736	0.19375	0.0260034	0.0412352	0.0675753	0.0717829	0.00818114	0.0334683	0.0456656	0.0287084	0.0241716	0.00691678	0.0318083	0.0253106	0.179592	0.00747986	0.00672432	0.407027	0.201932	0.0590251	0.000140642	0.00808081	0.00887133	0.0171278	0.0131752	0.00887133	0.0122091	0.0114185
DU18	19	1	19	16.649	36.3034	19.9814	7.94206	0.302398	0.14664	0.0861463	0.189012	0.0505826	0.0414116	0.0469728	0.330642	0.204674	0.0371345	0.028176	0.0535181	0.0728689	0.0323862	0.210996	0.367583	0.0448538	0.0421609	0.14264	0.123958	0.00736303	0.0580861	0.0746715	0.0229816	0.0148004	0.00959425	0.00672432	0.0259906	0.0680743	0.00800874	0.00521324	0.0501537	0.0729908	0.0226614	0.0114185	0.00649978	0.00281072	0.0057971	0.00527009	0.00500659	0.011155	0.00149319
DU19	20	1	20	14.3939	31.8015	20.0825	6.59847	0.428771	0.138144	0.0935141	0.141121	0.0256455	0.0231855	0.0379061	0.230138	0.0792846	0.0271034	0.00971585	0.0510082	0.0700351	0.0200794	0.0968346	0.126711	0.0118656	0.0244887	0.0589916	0.050997	0.0094455	0.0229816	0.038972	0.012718	0.00676803	0.00505743	0.00370215	0.0152619	0.099807	0.00899094	0.00528879	0.0440931	0.136583	0.0586737	0.00720246	0.00368907	0.0057971	0.00887133	0.00360123	0.00307422	0.00456742	0.00518226
DU20	21	1	21	16.8039	35.0864	19.861	9.03272	0.348452	0.113538	0.0918138	0.105416	0.0432148	0.0240534	0.0355913	0.370574	0.0852647	0.0297076	0.0131164	0.046717	0.107765	0.0236419	0.130678	0.115376	0.0122864	0.0426658	0.080619	0.0406461	0.00528055	0.0301215	0.0387489	0.0148748	0.00989174	0.00832989	0.00732875	0.017453	0.0883984	0.00717764	0.00627099	0.0586737	0.1278	0.0464647	0.0154589	0.00623628	0.00474309	0.00711463	0.00421608	0.00456742	0.00992535	0.0035134
DU21	22	1	22	16.7841	38.9087	22.0613	9.6384	0.236364	0.262164	0.14693	0.162658	0.0647514	0.0474869	0.045526	0.253672	0.186251	0.0709896	0.0346532	0.0926244	0.117157	0.0336006	0.254393	0.283379	0.043339	0.0843218	0.181351	0.111335	0.0112305	0.0540699	0.103529	0.0338402	0.0161392	0.017106	0.00997315	0.0277284	0.0958027	0.0122398	0.0124664	0.0658762	0.101537	0.0307422	0.0113307	0.00456742	0.00077877	0.00860782	0.00360123	0.0140536	0.000351605	0.0017567
DU22	23	1	23	16.6759	42.4495	24.2751	5.14452	0.320879	0.311044	0.159824	0.182211	0.0174276	0.0484788	0.0347232	0.0951994	0.111404	0.0695428	0.0317384	0.0598334	0.0460693	0.0277711	0.13416	0.188487	0.0304636	0.0436757	0.0801141	0.104519	0.00922238	0.0301958	0.0517643	0.0232047	0.00810677	0.00855301	0.00717764	0.015413	0.0778963	0.000387252	0.00400437	0.0720246	0.102064	0.0375055	0.000140642	0.00483092	0.00614844	0.0113307	0.00333773	0.00456742	0.00395257	0.0035134
DU23	24	1	24	13.543	29.3861	15.0275	9.57746	0.252947	0.186582	0.174843	0.0974814	0.0545499	0.0286409	0.0523741	0.372792	0.131273	0.0522777	0.0213749	0.0588619	0.0693874	0.0332768	0.167356	0.206705	0.0229739	0.0461161	0.135655	0.0672386	0.00989174	0.049905	0.0694653	0.0229816	0.0154698	0.00877613	0.00808429	0.0343016	0.10502	0.0082354	0.0064221	0.0677207	0.121827	0.0316206	0.000140642	0.0075538	0.00799298	0.00693896	0.00518226	0.00702679	0.00632411	0.00254721
DU24	25	1	25	15.7276	36.8556	19.1911	8.8618	0.299401	0.21847	0.0945059	0.128794	0.0634762	0.028145	0.0303828	0.393144	0.140243	0.0553642	0.0176505	0.0564329	0.0786174	0.0315765	0.191159	0.216825	0.0273499	0.0520069	0.142051	0.0819655	0.00855301	0.0322039	0.0661185	0.0200066	0.0118255	0.00780927	0.00815985	0.0324883	0.0822785	0.00649766	0.00407992	0.0757137	0.161704	0.0365393	0.0120334	0.00667545	0.00720246	0.0113307	0.0055336	0.00957401	0.0109794	0.00404041
DU25	26	1	26	12.7374	27.4571	15.6274	7.43748	0.434765	0.251682	0.134462	0.172718	0.0406645	0.0056414	0.0457189	0.604473	0.155386	0.0483231	0.0301191	0.100154	0.139989	0.0450977	0.177071	0.20047	0.0417401	0.0716146	0.118404	0.100395	0.0108586	0.0510949	0.0742253	0.017106	0.0189654	0.0101149	0.0135997	0.0182841	0.081674	0.00899094	0.00596878	0.108125	0.166359	0.0321476	0.0147563	0.009047	0.0100132	0.00887133	0.00693896	0.0176548	0.0237154	0.00895916
DU26	27	1	27	23.1904	48.3394	30.25	4.33271	0.186414	0.0647686	0.124685	0.0860046	0.0313131	0.0360801	0.0305757	0.138025	0.0747513	0.0439827	0.0178934	0.0735166	0.0744882	0.0178124	0.077241	0.119829	0.0187662	0.0328199	0.0572244	0.0465369	0.00751177	0.0189654	0.0318321	0.0114536	0.0119742	0.0104124	0.00589322	0.0184352	0.0847718	0.00566656	0.00498657	0.0530523	0.108652	0.0330259	0.0100132	0.00676329	0.00860782	0.010628	0.00289855	0.0119455	0.0137901	0.00210804
DU27	28	1	28	14.5174	29.7166	19.1877	3.62533	0.151349	0.0701752	0.0623427	0.0756614	0.0184194	0.0056414	0.035109	0.0915342	0.0814066	0.0429217	0.0131164	0.0484983	0.0333577	0.0138451	0.0863091	0.105417	0.0175881	0.0298745	0.0648823	0.0400571	0.00438807	0.0210478	0.0420213	0.0126436	0.00825551	0.00072441	0.00423103	0.0177552	0.0796341	0.00611989	0.00536434	0.0617479	0.117699	0.0330259	0.000140642	0.000389385	0.00772947	0.00439175	0.0037769	0.00913483	0.0147563	0.0017567
DU28	29	1	29	14.835	38.6157	23.0749	7.30888	0.249251	0.127992	0.111792	0.15614	0.0427898	0.0298808	0.0355913	0.307782	0.173134	0.0422465	0.0349771	0.0991017	0.0780507	0.0406446	0.315279	0.380699	0.0441806	0.0781786	0.20727	0.161491	0.0147261	0.103529	0.128444	0.0328733	0.0270721	0.00877613	0.0165464	0.0366438	0.110385	0.00967093	0.0064221	0.103382	0.151867	0.0349583	0.0121212	0.0108915	0.0102767	0.000620066	0.00676329	0.0107159	0.0162495	0.00307422
DU29	30	1	30	12.8958	31.8473	18.9298	5.89568	0.286514	0.115635	0.10074	0.152031	0.0443483	0.0326085	0.0354948	0.320514	0.174677	0.0437898	0.0316575	0.0871188	0.105903	0.0391873	0.301758	0.274716	0.0422451	0.0613479	0.16006	0.113102	0.00840426	0.0765309	0.0806958	0.0296752	0.0157673	0.00758615	0.0129198	0.0245551	0.0813718	0.00664876	0.00400437	0.0775582	0.0984629	0.0245938	0.0122969	0.0121212	0.00869566	0.00764164	0.00649978	0.00948617	0.0133509	0.00289855
DU30	31	1	31	10.3999	26.4059	15.3759	3.87036	0.226174	0.0991942	0.131345	0.0694271	0.0301795	0.0334764	0.0352055	0.194064	0.0560394	0.0335657	0.0160312	0.0279331	0.053761	0.0199985	0.0811273	0.0896287	0.0173356	0.0240679	0.0552888	0.053185	0.00520618	0.0233534	0.0361458	0.0127923	0.0100405	0.00072441	0.00287106	0.0107287	0.0844695	0.0090665	0.00332438	0.0498902	0.0861661	0.038296	0.010628	0.00289855	0.00799298	0.00746597	0.00386474	0.00878349	0.0153711	0.00245938
DU31	32	1	32	15.3805	32.0419	18.1945	5.62559	0.28012	0.1238	0.0943642	0.062201	0.0242287	0.0216977	0.0316367	0.220203	0.0726293	0.043404	0.00923006	0.0383776	0.0536801	0.0218607	0.0753788	0.118371	0.0206176	0.0227214	0.0458637	0.0345871	0.00490868	0.0105611	0.0226097	0.0132386	0.0104867	0.00409057	0.00347549	0.0176797	0.0741186	0.00249329	0.00392882	0.0454107	0.0974089	0.0317962	0.0137901	0.00676329	0.00790514	0.00790514	0.00219587	0.00825648	0.0072903	0.00333773
DU32	33	1	33	11.7138	22.4418	16.3975	3.59657	0.173327	0.150833	0.144097	0.0657432	0.00935141	0.0153744	0.0331799	0.0789952	0.0356877	0.0353019	0.0102016	0.0344913	0.0437213	0.0142499	0.0320623	0.0552994	0.0135487	0.00807874	0.0261717	0.0251619	0.00356995	0.00483431	0.0094455	0.00475994	0.00520618	0.00483431	0.000626153	0.00695098	0.0553812	0.00377771	0.00090665	0.0726395	0.102328	0.0231884	0.0119455	0.00439175	0.00632411	0.0108915	0.00245938	0.00281072	0.00324989	0.00219587
DU33	34	1	34	13.2226	25.3028	14.8561	7.55312	0.324775	0.177424	0.169601	0.17626	0.035422	0.0352122	0.0416678	0.33286	0.0934632	0.0428253	0.0168408	0.0344913	0.0844469	0.0255851	0.145252	0.140394	0.0149793	0.0169149	0.0616004	0.0498189	0.00356995	0.0254359	0.0312371	0.010338	0.00632179	0.00654491	0.00838651	0.0191152	0.0724564	0.00521324	0.00241773	0.0620993	0.0808081	0.0314449	0.000140642	0.00483092	0.00333773	0.00869566	0.00386474	0.00395257	0.0037769	0.00263505
DU34	35	1	35	12.58	25.7222	17.3693	7.63756	0.2998	0.131192	0.19723	0.100598	0.0603591	0.0314926	0.0562323	0.656268	0.208146	0.0380991	0.0214558	0.0583761	0.144523	0.0344913	0.248564	0.277468	0.032904	0.0384581	0.0966082	0.0824704	0.00639616	0.0536237	0.0544418	0.0180729	0.0123461	0.00699116	0.00883984	0.0187374	0.0750253	0.00430659	0.00574212	0.0788758	0.116293	0.0407554	0.000140642	0.00588494	0.00676329	0.00992535	0.00421608	0.00500659	0.00878349	0.00245938
DU35	37	1	37	9.6534	25.0889	15.3319	5.16363	0.22977	0.0833055	0.0984732	0.0741028	0.0209698	0.0269051	0.0295147	0.21239	0.0851683	0.0247885	0.0136832	0.0349771	0.0675252	0.0247754	0.159583	0.134322	0.0185138	0.0292854	0.0714463	0.0483883	0.00758615	0.0240228	0.0322039	0.0139823	0.00180312	0.00907363	0.00377771	0.0123909	0.0493369	0.00627099	0.0027955	0.0403162	0.0672815	0.0301274	0.00816865	0.00588494	0.0072903	0.00746597	0.0020202	0.00456742	0.00562143	0.0020202
DU36	38	1	38	11.5643	30.8755	18.7024	4.82257	0.318482	0.0996355	0.159541	0.0984732	0.0205448	0.0502146	0.0343374	0.32717	0.0698322	0.0381955	0.0170837	0.0600763	0.0934341	0.0289856	0.160473	0.102016	0.0227214	0.039468	0.0591599	0.0323991	0.00379307	0.0234278	0.0281134	0.00721428	0.00736303	0.00356995	0.00317327	0.0109554	0.0381548	0.00423103	0.00188885	0.0296004	0.0451471	0.0162495	0.000966184	0.000389385	0.00456742	0.00237154	0.00316206	0.00395257	0.00570927	0.00210804
DU37	39	1	39	9.24968	21.0706	14.3236	2.99069	0.303297	0.186913	0.111934	0.176827	0.0127519	0.0056414	0.0641414	0.0939455	0.0190013	0.0296112	0.0138451	0.0129545	0.03271	0.0122258	0.0226703	0.0247539	0.0113607	0.00732135	0.0160733	0.0185979	0.00260309	0.00647054	0.00565242	0.00751177	0.00684241	0.00178498	0.00203996	0.00294661	0.0386837	0.00407992	0.00332438	0.0491876	0.0417216	0.0143171	0.00527009	0.00535793	0.00509443	0.00316206	0.00447958	0.00289855	0.00386474	0.000790514
DU38	40	1	40	12.5197	29.4735	17.2272	7.93006	0.299201	0.0784506	0.164358	0.0871381	0.0256455	0.0402957	0.0287431	0.150081	0.20477	0.0440792	0.0262328	0.0481744	0.0411304	0.0288237	0.231642	0.340541	0.0183455	0.0392997	0.166708	0.0814606	0.00870176	0.0494587	0.0649285	0.0273696	0.0122717	0.00513181	0.00921761	0.032035	0.0934605	0.000387252	0.00528879	0.0635925	0.119982	0.0387352	0.00860782	0.00887133	0.00509443	0.00676329	0.00509443	0.00570927	0.00500659	0.00447958
DU39	41	1	41	12.7357	30.5787	18.8992	4.01008	0.454146	0.186141	0.1125	0.148914	0.0211115	0.0056414	0.0272963	0.350801	0.148827	0.0549784	0.0276092	0.0324671	0.0741643	0.0178124	0.160797	0.248564	0.0211225	0.0215433	0.0799458	0.0673228	0.00609867	0.0254359	0.034212	0.0172548	0.00966862	0.00706553	0.0100487	0.0127687	0.0700387	0.000387252	0.00740431	0.0443566	0.0689504	0.0251208	0.00957401	0.00439175	0.00254721	0.00737813	0.0126482	0.00711463	0.0103645	0.00254721
DU40	42	1	42	13.8517	34.4894	21.5868	5.08982	0.218781	0.176541	0.13517	0.0760865	0.0094931	0.0056414	0.0323119	0.250875	0.106292	0.0508309	0.0147357	0.0433975	0.0847708	0.0231561	0.134726	0.152863	0.028528	0.0356811	0.0502396	0.0390472	0.00475994	0.0257334	0.0322039	0.0100405	0.00699116	0.00312371	0.00581767	0.0148086	0.0500924	0.00385326	0.00196441	0.0361002	0.0715855	0.0199385	0.0093105	0.00491876	0.00509443	0.00562143	0.0055336	0.00245938	0.00649978	0.00122969
DU41	43	1	43	11.0424	24.2015	13.9855	3.37183	0.194006	0.0876087	0.105558	0.035422	0.0303212	0.0238055	0.0399317	0.198019	0.0636592	0.0328906	0.0141689	0.0222655	0.0540039	0.0216178	0.112704	0.0902764	0.0201127	0.0164941	0.0504921	0.0346712	0.00565242	0.0233534	0.0267003	0.00899926	0.00180312	0.00490868	0.00853762	0.00944427	0.0618788	0.00521324	0.00498657	0.0544576	0.0808081	0.0234519	0.0136144	0.00114185	0.00483092	0.00518226	0.000194693	0.0057971	0.0093105	0.00281072
DU42	44	1	44	9.01234	21.4812	13.3906	2.91279	0.162538	0.0675271	0.103857	0.075378	0.0167192	0.0056414	0.0284537	0.212294	0.0470692	0.0407033	0.0196746	0.0261518	0.0589428	0.018784	0.0717354	0.0649343	0.00791043	0.0160733	0.040562	0.0219641	0.00364433	0.0169573	0.0196347	0.00885051	0.00565242	0.00290059	0.00400437	0.00679987	0.0363415	0.00619544	0.00294661	0.038296	0.063856	0.0193237	0.0140536	0.00210804	0.00518226	0.00535793	0.00307422	0.00597277	0.0093105	8.78349e-05
DU43	45	1	45	16.0435	38.2363	26.0335	7.76772	0.244755	0.15646	0.0830292	0.156849	0.0388225	0.0324845	0.0264282	0.497795	0.109667	0.0468763	0.0370822	0.0742453	0.165574	0.0457455	0.270424	0.209215	0.0479675	0.0613479	0.126988	0.0918115	0.00937113	0.083522	0.086497	0.0230559	0.0104867	0.00728865	0.017453	0.0318083	0.076763	0.0108798	0.00800874	0.0961792	0.118226	0.0279315	0.000140642	0.0100132	0.00974968	0.00641195	0.0055336	0.00570927	0.00843215	0.000614844
DU44	46	1	46	14.5197	33.5735	22.1613	5.52556	0.198402	0.111552	0.127661	0.112925	0.0466154	0.0250453	0.0187119	0.340094	0.109571	0.0363629	0.0165169	0.0543278	0.102745	0.0382966	0.173833	0.163955	0.0321466	0.038374	0.0925688	0.0764114	0.00706553	0.0536237	0.0635898	0.0185191	0.0143542	0.009148	0.00982204	0.0163952	0.0705676	0.00536434	0.00324883	0.0665789	0.0998683	0.0282828	0.00922267	0.00843215	0.00544576	0.000620066	0.00395257	0.0037769	0.00922267	0.00474309
DU45	47	1	47	13.5396	34.3638	22.8801	7.81608	0.442957	0.10096	0.150614	0.114059	0.0633345	0.107868	0.114297	0.36768	0.0926916	0.080635	0.0391063	0.106065	0.130921	0.037406	0.255122	0.18031	0.0628627	0.0624419	0.137423	0.0969448	0.0113048	0.0417238	0.0801752	0.022461	0.0197091	0.017701	0.00838651	0.0212307	0.148313	0.00808429	0.00717764	0.163549	0.326922	0.137022	0.000140642	0.00509443	0.0100132	0.0140536	0.0194115	0.00764164	0.0155468	0.00289855
DU46	48	1	48	17.017	48.0351	29.8526	7.03587	0.335465	0.141343	0.17881	0.104424	0.0270624	0.0380639	0.0363629	0.317042	0.203131	0.0373274	0.0204842	0.05619	0.0965108	0.0315765	0.233747	0.283298	0.0264242	0.0540265	0.0955142	0.0815447	0.00780927	0.0336171	0.0496075	0.0174035	0.0130898	0.00899926	0.00740431	0.0103509	0.0653543	0.000387252	0.00574212	0.0565657	0.0794028	0.0434783	0.011682	0.00474309	0.00781731	0.00693896	0.00404041	0.00114185	0.00368907	0.00245938
DU47	49	1	49	14.5761	31.1073	18.8675	8.0886	0.28062	0.193754	0.145089	0.0950727	0.0348553	0.0431474	0.0293218	0.30566	0.146898	0.0175545	0.0144928	0.0511701	0.105741	0.0391063	0.209377	0.206138	0.0313893	0.0426658	0.169653	0.0743075	0.00847864	0.0609867	0.0821089	0.0217172	0.00981737	0.00832989	0.0117864	0.028635	0.0759319	0.00793319	0.0064221	0.0822135	0.127185	0.0300395	0.010628	0.009047	0.0115064	0.00720246	0.00491876	0.00834432	0.00693896	0.00281072
DU48	50	1	50	22.621	55.2521	31.9567	5.35542	0.417583	0.243848	0.236761	0.176968	0.0226701	0.0437673	0.01958	0.168407	0.076391	0.0325048	0.00396317	0.0418591	0.0502795	0.0199985	0.114809	0.165655	0.0193553	0.0217958	0.0847426	0.0699316	0.00416494	0.0162879	0.0267003	0.0252872	0.00855301	0.00520618	0.00483547	0.0127687	0.0838651	0.000387252	0.00521324	0.0581467	0.0801054	0.0347826	0.0108915	0.00509443	0.00658762	0.0103645	0.00360123	0.00597277	0.00474309	0.00324989
DU49	51	1	51	15.6384	40.7626	37.5552	8.57738	0.216584	0.200485	0.114342	0.0801954	0.0514327	0.0308727	0.0394494	0.319067	0.0990575	0.0407997	0.0250183	0.0706828	0.0751359	0.0232371	0.146709	0.200713	0.0299586	0.0501555	0.0980388	0.0724562	0.0057268	0.0253615	0.0488637	0.0261053	0.0162879	0.00661929	0.0054399	0.0173775	0.0929316	0.000387252	0.00294661	0.0793149	0.153887	0.0497146	0.0113307	0.00781731	0.00790514	0.00966184	0.00878349	0.0131752	0.010101	0.00237154
DU50	52	1	52	12.2713	31.2544	21.1689	7.7646	0.206793	0.11089	0.124969	0.0745279	0.0480322	0.0441393	0.0357842	0.361121	0.104941	0.0374239	0.0161931	0.0774839	0.0803177	0.0277711	0.16266	0.183791	0.0219641	0.0407303	0.104687	0.0866781	0.009743	0.0650773	0.0703578	0.0243203	0.0228328	0.00885051	0.0106531	0.0254617	0.0840918	0.00989759	0.00385326	0.0823013	0.140975	0.0417216	0.000140642	0.00983751	0.0102767	0.010101	0.00421608	0.000270157	0.0093105	0.00386474
DU51	53	1	53	15.3063	37.4469	28.3035	9.55348	0.253147	0.139247	0.128511	0.102015	0.0733944	0.0328565	0.0464905	0.521619	0.109764	0.0312509	0.0155454	0.070278	0.102988	0.0381347	0.182415	0.164441	0.0317259	0.0497347	0.124463	0.104855	0.0107842	0.0778696	0.094455	0.025064	0.0190397	0.0110817	0.0151108	0.0302217	0.101167	0.00861317	0.00483547	0.107246	0.13509	0.0303909	0.0115064	0.00939834	0.00922267	0.0144928	0.00342556	0.00474309	0.00887133	0.00158103
DU52	54	1	54	15.1767	28.7338	23.5925	14.7423	0.512887	0.164514	0.122985	0.179802	0.123835	0.0585218	0.051699	0.559526	0.197922	0.0658776	0.0320623	0.0826657	0.110194	0.0500366	0.321514	0.279169	0.046032	0.0666496	0.245644	0.155431	0.0130898	0.180654	0.180729	0.0484919	0.0217916	0.0126436	0.0457858	0.06203	0.119829	0.0176041	0.00747986	0.160387	0.190953	0.0416338	0.0193237	0.0215196	0.0118577	0.009047	0.0057971	0.00614844	0.0104524	0.00360123
DU53	55	1	55	15.5307	32.6773	35.2245	6.25722	0.271129	0.158225	0.0864297	0.0807622	0.0246537	0.0396758	0.0371345	0.390346	0.179403	0.0369416	0.0153025	0.0741643	0.122825	0.0315765	0.275525	0.300301	0.0288646	0.0578976	0.100816	0.0764955	0.0071399	0.0635154	0.0505743	0.0167342	0.0118255	0.0074374	0.00944427	0.0190396	0.0694343	0.00166219	0.00506213	0.118489	0.115942	0.0240668	0.0115064	0.0037769	0.00983751	0.00772947	0.00764164	0.00913483	0.0118577	4.39175e-05
DU54	56	1	56	15.9177	47.2599	37.0576	5.49709	0.45055	0.123248	0.14523	0.221458	0.013602	0.0389318	0.0367487	0.336236	0.157315	0.0602833	0.0296333	0.0706018	0.121124	0.0314955	0.23229	0.270748	0.0265925	0.0620211	0.121854	0.1163	0.00766052	0.0608379	0.0765309	0.0282621	0.0129411	0.00840426	0.00967093	0.019493	0.0871895	0.00589322	0.00339994	0.0743083	0.103294	0.0335529	0.000140642	0.00869566	0.00992535	0.000620066	0.00632411	0.00825648	0.0137022	4.39175e-05
DU55	57	1	57	15.3764	46.7563	37.2061	13.4623	0.318881	0.382984	0.168467	0.145655	0.282384	0.046867	0.0671315	0.429603	0.246728	0.0462976	0.0404827	0.12412	0.0871997	0.0427497	0.283865	0.412033	0.0448538	0.0909699	0.279895	0.245644	0.0195604	0.141608	0.215015	0.0560036	0.0243947	0.0116767	0.0185863	0.0566656	0.124815	0.0180574	0.0113331	0.123057	0.239087	0.0519983	0.0177427	0.0139658	0.00790514	0.0114185	0.00799298	0.0121212	0.00825648	0.00667545
DU56	58	1	58	12.8736	35.4552	30.9229	5.5513	0.241459	0.113097	0.108958	0.0699939	0.0246537	0.0331045	0.0363629	0.154036	0.106195	0.0475515	0.0269615	0.0604002	0.0472028	0.0270424	0.140151	0.244354	0.0212908	0.0508287	0.0816289	0.0954301	0.00788364	0.0325014	0.0410545	0.0220147	0.0110074	0.0105611	0.00989759	0.0124664	0.0762341	0.00581767	0.00423103	0.0696531	0.122793	0.0411067	0.00948617	0.00799298	0.0105402	0.0102767	0.00421608	0.0104524	0.0173913	0.00500659
DU57	59	1	59	17.9621	40.4886	37.5298	11.1004	0.311589	0.107359	0.15359	0.097623	0.0668767	0.0321126	0.0326977	0.264378	0.133106	0.0272963	0.0183791	0.0618576	0.067768	0.0225084	0.18452	0.198608	0.0300428	0.0621053	0.100143	0.0835644	0.00751177	0.0704322	0.0864226	0.0318321	0.0162879	0.0120486	0.00967093	0.0278795	0.0943671	0.00982204	0.00445769	0.0898551	0.157839	0.0339921	0.0143171	0.0102767	0.0115064	0.00474309	0.00456742	0.0112429	0.0114185	0.00219587
DU58	60	1	60	15.1795	33.197	22.9736	6.94675	0.321379	0.122696	0.186886	0.12426	0.0276292	0.0300048	0.0267176	0.235442	0.110921	0.0271034	0.0230751	0.0600763	0.060967	0.0273663	0.164765	0.210996	0.0311368	0.0484724	0.127997	0.0941678	0.00691678	0.0481944	0.0705809	0.0203041	0.0169573	0.00870176	0.0123153	0.0315816	0.0971626	0.00679987	0.00453325	0.0779974	0.113834	0.0432148	0.0173035	0.00869566	0.0093105	0.0102767	0.00808081	0.0093105	0.00439175	0.00658762
DU59	61	1	61	16.3467	45.4251	41.9767	8.41894	0.295704	0.150722	0.174701	0.162091	0.0391059	0.0473629	0.0349161	0.239204	0.184708	0.0671315	0.0417782	0.112542	0.088981	0.0408875	0.22225	0.325319	0.0582342	0.0967765	0.118825	0.109315	0.0108586	0.0534749	0.0898438	0.0351045	0.018891	0.00996612	0.000626153	0.0239507	0.0784252	0.00793319	0.00355104	0.063329	0.128502	0.0285463	0.000140642	0.0093105	0.0127361	0.00790514	0.00395257	0.00939834	0.00843215	0.00386474
DU60	62	1	62	16.521	36.8322	31.8393	9.01848	0.419081	0.12722	0.125252	0.151039	0.0361304	0.0056414	0.0366523	0.203324	0.346364	0.042343	0.0259899	0.0871997	0.051494	0.0152215	0.234719	0.505062	0.0441806	0.0876879	0.13574	0.112934	0.017701	0.0452194	0.0936369	0.0227584	0.0214197	0.0100405	0.0103509	0.021684	0.0714742	0.0127687	0.00755541	0.0425999	0.107246	0.0317084	0.0129117	0.0093105	0.0102767	0.009047	0.00368907	0.0140536	0.0137022	0.00781731
DU61	63	1	63	13.0342	26.5134	15.9414	3.81975	0.31019	0.136489	0.149906	0.0806205	0.0171442	0.0452552	0.0270069	0.176027	0.0272963	0.0404139	0.0298762	0.0302811	0.0534372	0.0283379	0.0565948	0.0827466	0.0132963	0.0132121	0.0502396	0.0331565	0.00766052	0.018296	0.0131642	0.0118255	0.0131642	0.00475994	0.000626153	0.0123909	0.073892	0.00551545	0.00271995	0.0545455	0.0897673	0.0432148	0.00957401	0.00483092	0.00764164	0.00781731	0.00404041	0.00509443	0.00606061	0.00509443
DU62	64	1	64	12.5321	26.2598	21.6247	6.99638	0.361139	0.204678	0.0918138	0.136587	0.0229535	0.0309967	0.0442721	0.260713	0.128572	0.031926	0.0153834	0.0464741	0.0493889	0.0202414	0.169461	0.200551	0.0167465	0.0337455	0.0897918	0.0791043	0.00751177	0.0362945	0.0684241	0.0204529	0.0139823	0.0074374	0.0108042	0.0218351	0.122927	0.00861317	0.00536434	0.110408	0.166359	0.0573562	0.0146684	0.00588494	0.00922267	0.00913483	0.00843215	0.00895916	0.00658762	0.00149319
DU63	65	1	65	14.7853	28.5187	30.0388	6.5544	0.266634	0.094891	0.105841	0.116468	0.0279125	0.0056414	0.0499628	0.266404	0.182007	0.042343	0.0282569	0.0607241	0.0798319	0.0347342	0.173671	0.261032	0.0265925	0.0533533	0.0902967	0.0557096	0.0114536	0.0377076	0.0704322	0.0259565	0.0146517	0.00907363	0.00974648	0.0287106	0.0771408	0.00929316	0.00423103	0.0882741	0.133597	0.0306544	0.000140642	0.00939834	0.00518226	0.0100132	0.00386474	0.0072903	0.00834432	4.39175e-05
DU64	66	1	66	13.1819	32.4498	31.5716	4.78171	0.41978	0.188017	0.115476	0.123269	0.0182778	0.0396758	0.0236311	0.218177	0.0634663	0.027875	0.018784	0.0225084	0.0647723	0.0288237	0.175371	0.110356	0.0225531	0.0177564	0.0622736	0.0395521	0.00706553	0.0241716	0.0232791	0.0155442	0.009743	0.00072441	0.00883984	0.00929316	0.0509235	0.0018133	0.0072532	0.0620993	0.0557752	0.0184453	0.00887133	0.00149319	0.00737813	0.00641195	0.00447958	0.0114185	0.0037769	0.00527009
DU65	67	1	67	13.5286	29.1579	20.8619	6.70085	0.482817	0.167273	0.106408	0.103007	0.0252205	0.0461231	0.034048	0.265247	0.100794	0.0328906	0.0169218	0.0381347	0.0611289	0.0170027	0.128249	0.127197	0.0219641	0.0310526	0.0537741	0.04275	0.00840426	0.0374101	0.0458144	0.0138336	0.011528	0.00847864	0.00468436	0.016093	0.0723809	0.00528879	0.00589322	0.0646465	0.0929293	0.0228371	0.00939834	0.000389385	0.00641195	0.00632411	0.00430391	0.00667545	0.000351605	0.00272288
DU66	68	1	68	10.3803	24.466	22.9163	6.26112	0.201399	0.121483	0.107966	0.11165	0.0171442	0.0602576	0.0362664	0.214126	0.111789	0.0275856	0.0199985	0.0478506	0.0711686	0.0302811	0.151243	0.168408	0.0210384	0.0347554	0.0884453	0.0583184	0.00594992	0.0302702	0.0447732	0.0107842	0.0113792	0.00654491	0.00551545	0.0160175	0.0871895	0.00438214	0.00483547	0.0526131	0.104436	0.0139658	0.0115942	0.000389385	0.00816865	0.00570927	0.00219587	0.009047	0.00764164	0.00641195
DU67	69	1	69	11.5775	28.2973	23.9338	10.6294	0.183017	0.169369	0.0837376	0.0891218	0.0722609	0.046867	0.0489018	0.344145	0.185094	0.031926	0.0294714	0.103474	0.0940818	0.0223465	0.265728	0.27763	0.0348395	0.0685009	0.189934	0.13717	0.00855301	0.102339	0.118329	0.0347327	0.019486	0.00832989	0.0169241	0.0364171	0.0940649	0.0072532	0.00596878	0.0807203	0.12859	0.0309179	0.0112429	0.00966184	0.0101889	0.00658762	0.00465525	0.0145806	0.0129996	0.00316206
DU68	70	1	70	16.8914	46.2379	33.0878	6.3983	0.369231	0.150833	0.203747	0.24597	0.0216783	0.0056414	0.0524706	0.291	0.144776	0.0706038	0.0360296	0.0586999	0.0695493	0.0347342	0.205895	0.222817	0.0311368	0.0319783	0.0961033	0.0599173	0.00386745	0.0301958	0.04812	0.0175523	0.0150979	0.00721428	0.00657321	0.0176797	0.085754	0.00611989	0.00317327	0.0796663	0.138428	0.0414581	0.000140642	0.00790514	0.00737813	0.0108037	0.00562143	0.00737813	0.0113307	0.00895916
DU69	71	1	71	10.8554	29.1471	21.8208	4.98939	0.368931	0.192761	0.124969	0.0653182	0.0137437	0.0298808	0.0349161	0.11449	0.147188	0.047455	0.0335197	0.0898716	0.032872	0.0212129	0.158935	0.265809	0.0375325	0.0517544	0.0743075	0.0984596	0.00877613	0.0278903	0.0435088	0.0257334	0.0108586	0.00855301	0.00445769	0.00944427	0.0738164	0.0082354	0.00196441	0.0562143	0.0983751	0.0264383	0.0118577	0.00527009	0.00474309	0.00887133	0.00597277	0.00834432	0.00790514	0.00667545
DU70	74	2	2	19.9529	47.8492	31.5483	8.29521	0.307081	0.162612	0.111173	0.146349	0.0444403	0.112445	0.112274	0.215409	0.636085	0.0548314	0.0236177	0.0960128	0.0540529	0.0415542	0.515531	1.06409	0.0336546	0.0622292	0.172797	0.161129	0.00855431	0.102316	0.142153	0.0378235	0.0189537	0.0133347	0.0219185	0.0315998	0.142122	0.00673819	0.00526663	0.140331	0.235546	0.0648978	0.0114194	0.0135907	0.0114999	0.0127061	0.0060314	0.00981107	0.0117411	0.00353842
DU71	75	2	3	18.4407	42.433	23.8988	8.81596	0.289786	0.152798	0.16039	0.156192	0.037492	0.0391758	0.0347467	0.343249	0.130451	0.0365543	0.0319772	0.0737749	0.0790503	0.0229684	0.156153	0.214426	0.0316702	0.0490531	0.108584	0.0753259	0.0107348	0.0411781	0.0622284	0.0242372	0.0123283	0.0117412	0.00782249	0.0228479	0.0825622	0.00735779	0.00805484	0.0536392	0.10374	0.0262165	0.000140642	0.00643349	0.00482512	0.00442302	0.0047447	0.00643349	0.00924814	0.00281465
DU72	76	2	4	17.2862	47.6977	27.1761	5.00629	0.225422	0.120677	0.132163	0.0964079	0.022582	0.0259106	0.0358513	0.233184	0.0788327	0.0334411	0.0178553	0.0305975	0.0855431	0.0244293	0.0759662	0.097636	0.016986	0.0170654	0.0517518	0.0341308	0.00444489	0.0213019	0.0213858	0.0152636	0.00721246	0.0149281	0.00580878	0.0144832	0.0634319	0.00518918	0.00325292	0.0346604	0.0476882	0.0226781	0.00683558	0.00377968	0.0047447	0.00530763	0.00369926	0.00755935	0.003458	0.00434261
DU73	77	2	5	16.3171	33.2067	20.3207	11.7553	0.322017	0.182799	0.114502	0.115805	0.0447298	0.0410355	0.0489064	0.459037	0.179357	0.0460946	0.0318149	0.0730444	0.170762	0.0486963	0.289012	0.277082	0.0350039	0.0550061	0.214072	0.106758	0.00922524	0.0722923	0.109864	0.0353914	0.0174441	0.0118251	0.0106882	0.033536	0.0941797	0.00704799	0.00402742	0.075111	0.106394	0.0247689	0.00804186	0.00780061	0.00595098	0.00852437	0.00160837	0.00659433	0.00627265	0.00321674
DU74	78	2	6	18.3785	46.4446	27.3033	12.0549	0.596179	0.269459	0.173997	0.148665	0.0202659	0.0438869	0.033642	0.362329	0.182068	0.0534255	0.0417976	0.0748299	0.105265	0.0405802	0.270589	0.283737	0.0430207	0.0569111	0.193196	0.150175	0.00989617	0.0614736	0.0954393	0.0359784	0.01627	0.0121605	0.00913915	0.0321419	0.100686	0.00542153	0.00735779	0.102212	0.138481	0.0387618	0.00514679	0.00522721	0.00394051	0.010374	0.00201047	0.00329716	0.00458386	0.00201047
DU75	79	2	7	15.0407	42.025	24.8238	5.95686	0.243896	0.0908978	0.0812085	0.0819323	0.0228715	0.0230592	0.0324369	0.117797	0.123622	0.0534255	0.01469	0.0719082	0.0467484	0.0180176	0.144141	0.205985	0.0253203	0.0523868	0.0708016	0.0653248	0.00385783	0.0358107	0.048726	0.0145927	0.0118251	0.00771566	0.00387252	0.0168842	0.0598692	0.00542153	0.00216861	0.0531567	0.0755131	0.0254123	0.00635307	0.00587056	0.00554889	0.00876563	0.00619223	0.0101327	0.00482512	0.00418177
DU76	80	2	8	16.4507	30.8812	20.6722	13.3569	0.307376	0.197522	0.111897	0.151271	0.0632586	0.0264065	0.0419772	0.274258	0.136777	0.0401695	0.0230496	0.091549	0.0735314	0.0366034	0.174657	0.21824	0.0217485	0.0638166	0.142952	0.0988999	0.00947684	0.0605511	0.0988778	0.0289337	0.0200439	0.00888978	0.0139411	0.0261008	0.0800837	0.0106882	0.00449212	0.0548455	0.117894	0.0357863	0.00772019	0.006916	0.00747893	0.0142341	0.00273423	0.00458386	0.00675516	0.00249298
DU77	81	2	9	12.7206	28.6271	20.2904	3.63389	0.26689	0.160493	0.111028	0.0991583	0.0114358	0.0317374	0.0372573	0.157364	0.0565386	0.0446886	0.0142031	0.021751	0.0642791	0.019235	0.0896823	0.0733691	0.0168273	0.0177798	0.0468306	0.0235741	0.00335463	0.0181989	0.0213019	0.0161022	0.00578674	0.00072441	0.00712544	0.0175038	0.0623476	0.00464703	0.00495683	0.0961807	0.0858067	0.0227585	0.00916772	0.00458386	0.00482512	0.00788103	0.000194693	0.00225172	0.00369926	0.00297549
DU78	82	2	10	17.9838	41.2679	23.8425	10.4887	0.535451	0.240015	0.103935	0.206857	0.0563103	0.0441348	0.060656	0.575027	0.165097	0.0396674	0.0153393	0.0638733	0.112894	0.0441513	0.182043	0.232849	0.0338927	0.0404807	0.114775	0.076199	0.00578674	0.051242	0.066254	0.0240695	0.0118251	0.00972843	0.00611858	0.021144	0.088216	0.00588623	0.00565388	0.0610377	0.0885409	0.0338562	0.00731809	0.00627265	0.00812228	0.00659433	0.00506637	0.00498595	0.0108565	0.00152795
DU79	83	2	11	13.8767	30.3408	20.9811	6.73285	0.633717	0.236111	0.119279	0.224228	0.0331493	0.0591357	0.0525217	0.288719	0.11599	0.0357509	0.0300294	0.0372526	0.0737749	0.0250786	0.162808	0.169625	0.0224628	0.0269871	0.0700078	0.0506406	0.00519968	0.0232308	0.0323722	0.0208826	0.00972843	0.006877	0.00402742	0.0136313	0.0665299	0.00472448	0.00387252	0.0633699	0.0863696	0.0271815	0.00675516	0.00538805	0.00466428	0.00530763	0.0021713	0.00579014	0.00434261	0.00329716
DU80	84	2	12	14.9664	36.2119	24.8171	4.68138	0.391688	0.138076	0.142006	0.127531	0.0211345	0.0318614	0.0245034	0.278375	0.109663	0.0417763	0.0184234	0.0417976	0.0852185	0.0233742	0.138135	0.154854	0.0139698	0.0249234	0.0542124	0.0496087	0.0031869	0.030611	0.0304433	0.0171086	0.00721246	0.00838658	0.00449212	0.0120823	0.0551447	0.00449212	0.00278822	0.0607161	0.0764781	0.0227585	0.00755935	0.00297549	0.00160837	0.00538805	0.00394051	0.00321674	0.00377968	0.0021713
DU81	85	2	13	9.5455	22.9481	17.6546	3.16434	0.393752	0.108297	0.134334	0.125214	0.0156337	0.0300018	0.0233988	0.0541285	0.0252064	0.0324369	0.00868417	0.0248351	0.0271076	0.0124175	0.0225626	0.0495079	0.0323052	0.00603242	0.0162717	0.0161129	0.00159345	0.00545128	0.00519968	0.0140895	0.00385783	0.00394169	0.00402742	0.00333037	0.0584751	0.000774504	0.00100686	0.0335346	0.0402093	0.0178529	0.00772019	0.00249298	0.00482512	0.00490554	0.00249298	0.00152795	0.00184963	0.00329716
DU82	86	2	14	13.6092	26.6127	16.5235	7.53988	0.22159	0.147444	0.12174	0.0848274	0.0367682	0.0226873	0.0471992	0.257688	0.129647	0.0410734	0.0206959	0.0575428	0.0588413	0.0264583	0.171167	0.194379	0.0452431	0.0395282	0.144064	0.0849301	0.006877	0.0520807	0.0673443	0.0227276	0.0114896	0.00570288	0.00774504	0.0279596	0.0892229	0.0082872	0.00549898	0.0679537	0.0950548	0.0235627	0.00924814	0.00482512	0.00683558	0.00627265	0.00120628	0.00546847	0.00466428	0.00201047
DU83	87	2	15	14.5917	29.1755	19.1624	4.76563	0.231416	0.13038	0.117687	0.0716545	0.0198317	0.0244229	0.0337424	0.19904	0.0723052	0.0356505	0.0178553	0.0251597	0.0605457	0.0164756	0.0956882	0.121578	0.0165892	0.0167479	0.0847714	0.0569905	0.00251597	0.0183666	0.0298562	0.0259984	0.00788339	0.00670927	0.00503428	0.0148705	0.0708671	0.00464703	0.00216861	0.0560518	0.0813836	0.0239648	0.000140642	0.00442302	0.00410135	0.0060314	0.00386009	0.00514679	0.00450344	0.00193005
DU84	88	2	16	10.1187	19.984	14.8512	7.73892	0.192405	0.135064	0.082077	0.0791819	0.055297	0.0415314	0.0492077	0.502119	0.160979	0.0576433	0.0193973	0.0730444	0.13781	0.0311656	0.229197	0.270021	0.0432588	0.0613561	0.196054	0.212246	0.00561901	0.150455	0.211845	0.0535064	0.0150958	0.00763179	0.0246292	0.0400419	0.113078	0.0090617	0.00278822	0.128589	0.14218	0.0383597	0.00627265	0.00643349	0.0106153	0.00707684	0.0164858	0.0104544	0.011902	0.00466428
DU85	89	2	17	14.7767	33.183	23.4282	9.34599	0.174717	0.136737	0.0804847	0.0995926	0.0940918	0.0275223	0.032939	0.326779	0.265722	0.066581	0.0305163	0.0936592	0.099665	0.0406614	0.360434	0.55254	0.0459575	0.0761196	0.247012	0.331227	0.0113219	0.214948	0.292776	0.0669249	0.0210503	0.0103994	0.0392674	0.0591721	0.118344	0.00991366	0.00487938	0.110576	0.145799	0.0324891	0.0152795	0.00755935	0.0116607	0.00579014	0.0047447	0.0254123	0.0217934	0.00209088
DU86	90	2	18	15.684	32.2146	19.7177	6.78895	0.51452	0.188153	0.123188	0.161114	0.038071	0.0468622	0.0517183	0.390147	0.0954027	0.0377594	0.0299482	0.0603834	0.108593	0.0236177	0.180014	0.143573	0.0374645	0.0259553	0.113981	0.116124	0.00738019	0.0696086	0.0806789	0.031869	0.0153474	0.0171925	0.011695	0.0221508	0.0944121	0.0105333	0.00433722	0.0891038	0.102695	0.0455169	0.00723768	0.00538805	0.00763977	0.00723768	0.00297549	0.00498595	0.00739851	0.0025734
DU87	91	2	19	14.3262	37.9316	23.3915	4.56948	0.28448	0.116996	0.0885911	0.109726	0.027938	0.0355806	0.0272149	0.161482	0.22264	0.0597522	0.0228061	0.0806735	0.0888707	0.0277569	0.295424	0.364735	0.0317496	0.0577049	0.0987412	0.110885	0.00712859	0.0764018	0.0862979	0.0167732	0.0130831	0.00595447	0.0095264	0.0153352	0.0736554	0.00433722	0.00294312	0.0611182	0.0802578	0.0337758	0.00498595	0.00490554	0.00916772	0.00554889	0.00377968	0.00812228	0.0118215	0.00168879
DU88	92	2	20	15.1002	33.1075	20.6889	5.8823	0.274751	0.102609	0.0930785	0.140559	0.0524019	0.0428951	0.027014	0.25357	0.0759204	0.0418768	0.0206148	0.0512934	0.0565688	0.0294612	0.117277	0.113949	0.0243678	0.0249234	0.0751671	0.0464338	0.00763179	0.0324561	0.0380751	0.0194569	0.00930911	0.00738019	0.00511173	0.0215312	0.0690858	0.00658329	0.00309802	0.0616007	0.0918381	0.0299961	0.00868521	0.00506637	0.00241256	0.00788103	0.00490554	0.00377968	0.00249298	0.00273423
DU89	93	2	21	16.4493	32.3758	20.8525	6.372	0.271509	0.107293	0.103791	0.159377	0.0416899	0.0411594	0.0366547	0.301673	0.0690916	0.0546306	0.0201278	0.0381454	0.055108	0.0179365	0.0953635	0.112407	0.0183354	0.0232566	0.0654835	0.0435763	0.00419329	0.0244888	0.0509066	0.0180312	0.0100639	0.0036901	0.00611858	0.0183558	0.0814004	0.00580878	0.00449212	0.0620028	0.0985932	0.0258948	0.00763977	0.00651391	0.00522721	0.00619223	0.00361884	0.00490554	0.00394051	0.000804186
DU90	94	2	22	14.5788	40.2894	23.4353	4.21922	0.19604	0.100043	0.0906177	0.10437	0.0399528	0.0292579	0.0276166	0.255679	0.118299	0.0487056	0.01469	0.0467484	0.104697	0.0361164	0.196489	0.190484	0.0193672	0.0258759	0.0764371	0.0580224	0.00444489	0.0529193	0.0563578	0.0176118	0.0120767	0.00486422	0.0109205	0.0158773	0.0446114	0.00356272	0.00209116	0.0621636	0.0747893	0.0179334	0.00651391	0.00490554	0.00305591	0.000620066	0.00201047	0.00844396	0.00731809	4.39175e-05
DU91	95	2	23	14.4086	32.8498	19.8284	6.65848	0.184543	0.0893364	0.140414	0.102632	0.0396633	0.0329771	0.0446886	0.44548	0.0844565	0.0391653	0.0218322	0.04756	0.111514	0.0297859	0.107213	0.119306	0.0257172	0.0300827	0.0697697	0.0436557	0.00771566	0.0366494	0.0582867	0.0189537	0.0141733	0.00964457	0.0093715	0.0170391	0.0803161	0.0081323	0.00193626	0.08452	0.0898276	0.0332129	0.00860479	0.00498595	0.00611182	0.0101327	0.00458386	0.00442302	0.00884605	0.00458386
DU92	96	2	24	15.6441	35.5446	21.9364	8.44393	0.347665	0.155697	0.0990135	0.126662	0.0322807	0.0056414	0.0407721	0.40029	0.135472	0.0392657	0.0304352	0.0844069	0.120036	0.0250786	0.180014	0.206472	0.0404807	0.0527043	0.103662	0.113743	0.0098123	0.0548482	0.070028	0.0301078	0.0119089	0.0100639	0.0133215	0.0162646	0.0910817	0.00797739	0.00464703	0.0581427	0.0992366	0.0305591	0.00940898	0.00579014	0.00418177	0.00675516	0.00410135	0.00651391	0.00884605	0.00209088
DU93	97	2	25	17.2838	36.988	24.1563	10.1036	0.259717	0.141644	0.0872882	0.0907624	0.0865645	0.0339689	0.0536263	0.442468	0.145815	0.0560365	0.017206	0.0684994	0.0884649	0.028325	0.180176	0.213695	0.020796	0.0431001	0.110885	0.063896	0.00561901	0.069357	0.074389	0.0169409	0.00930911	0.00704473	0.0122372	0.0212989	0.0944121	0.00681564	0.00348527	0.087415	0.110254	0.0284682	0.00900689	0.00450344	0.012867	0.00530763	0.00265381	0.00659433	0.00337758	0.00144754
DU94	98	2	26	18.4047	40.3474	27.6358	6.89266	0.510393	0.231092	0.0751287	0.154311	0.0234506	0.0362005	0.0340437	0.232381	0.0889755	0.0453916	0.0193973	0.0264583	0.0658211	0.0184234	0.130912	0.1413	0.0144461	0.0247647	0.0832633	0.0383376	0.00201278	0.0369848	0.0353914	0.0166054	0.00771566	0.00469649	0.00635094	0.017194	0.0721838	0.00441467	0.00263331	0.0720551	0.0903101	0.0197026	0.00772019	0.00554889	0.00538805	0.00683558	0.00305591	0.003458	0.00458386	0.00152795
DU95	99	2	27	12.6992	34.859	18.9555	8.77154	0.45222	0.155586	0.0980002	0.131294	0.0241744	0.0326052	0.0476009	0.368154	0.181566	0.0399687	0.0322207	0.0707719	0.0875721	0.030841	0.262392	0.280815	0.0360358	0.0552443	0.116442	0.0908832	0.0109026	0.070615	0.0860463	0.0297724	0.01627	0.00754792	0.0089068	0.0207567	0.0953415	0.00635094	0.00394997	0.0710096	0.102936	0.0252514	0.00595098	0.00498595	0.00377968	0.00707684	0.00369926	0.00892647	0.00916772	0.0060314
DU96	100	2	28	13.6218	32.4486	24.9324	3.4052	0.181399	0.232208	0.122464	0.0786029	0.0165023	0.0595076	0.0342445	0.0689912	0.0387636	0.0610577	0.0189915	0.0290554	0.0265395	0.00592471	0.0306787	0.0736125	0.0103186	0.0155573	0.0266696	0.030559	0.00234824	0.0098123	0.0171086	0.0105671	0.00754792	0.00209665	0.00255586	0.00658329	0.0649809	0.00503428	0.00317547	0.042461	0.0816249	0.0349821	0.00546847	0.00249298	0.00386009	0.0094894	0.00434261	0.003458	0.00611182	0.0021713
DU97	101	2	29	16.1779	41.5016	25.3849	6.01915	0.296567	0.135956	0.135782	0.0998821	0.0256219	0.038308	0.0465967	0.186085	0.0814438	0.0269136	0.0159074	0.0377396	0.0551891	0.0204524	0.12166	0.164756	0.0211928	0.0283365	0.0684997	0.059848	0.00738019	0.0282628	0.034972	0.0161022	0.00880591	0.00654153	0.00782249	0.0148705	0.0904621	0.00611858	0.00441467	0.0551672	0.0866913	0.0413352	0.00796144	0.00747893	0.00595098	0.00739851	0.00410135	0.00924814	0.00828312	0.00176921
DU98	102	2	30	17.0585	34.7225	24.1703	3.60504	0.445341	0.256187	0.128254	0.150981	0.0124491	0.0411594	0.0478018	0.121915	0.082448	0.0429814	0.0282438	0.0317337	0.0385512	0.015664	0.135781	0.143005	0.0230184	0.022066	0.056038	0.0333371	0.00553514	0.0232308	0.0335463	0.0134185	0.00771566	0.00729633	0.00580878	0.0138636	0.0517369	0.00456958	0.00224606	0.0332129	0.0519504	0.0127866	0.006916	0.00611182	0.00522721	0.00377968	0.00168879	0.00699642	0.00667475	0.00273423
DU99	103	2	31	15.8375	40.9298	25.2451	3.19429	0.302168	0.198079	0.0651405	0.0839588	0.010712	0.0365724	0.0589488	0.0707988	0.0650747	0.036956	0.00884649	0.0220756	0.0374961	0.0118494	0.110703	0.0798619	0.0142079	0.0100011	0.0317496	0.0266696	0.00310304	0.0185343	0.0195407	0.00964457	0.00696086	0.00561901	0.00356272	0.0082872	0.0434497	0.00449212	0.00201371	0.0481708	0.0507442	0.0210697	0.000140642	0.00152795	0.00418177	0.00386009	0.00201047	0.00249298	0.00321674	0.00297549
DU100	104	2	32	17.6194	37.1332	22.1574	5.13066	0.322705	0.119227	0.104804	0.128978	0.0170813	0.0056414	0.0340437	0.271747	0.114885	0.0291229	0.0223191	0.0336816	0.0582732	0.0254032	0.150147	0.160617	0.0218278	0.0238916	0.075564	0.0461956	0.00486422	0.029353	0.0257468	0.0130831	0.0095607	0.0036901	0.00673819	0.0168842	0.0909268	0.00425977	0.00178136	0.0642545	0.0783277	0.0198634	0.00498595	0.00506637	0.00386009	0.00868521	0.00353842	0.00193005	0.00418177	0.00120628
DU101	105	2	33	13.5302	28.6788	20.9275	4.15254	0.178647	0.106289	0.0951051	0.0641272	0.0272142	0.0223154	0.0357509	0.556147	0.0839543	0.0383619	0.0171249	0.0359541	0.19373	0.043502	0.193	0.0995027	0.0183354	0.0231772	0.0578636	0.0360358	0.00536741	0.0410943	0.0366494	0.00872205	0.0121605	0.00620607	0.0081323	0.0093715	0.0497232	0.00410487	0.00317547	0.0821074	0.0702055	0.023241	0.00868521	0.00828312	0.00498595	0.00747893	0.00386009	0.00426219	0.00466428	0.00249298
DU102	106	2	34	17.1899	41.6778	27.2699	6.28267	0.303445	0.161497	0.112186	0.130136	0.0367682	0.0489698	0.0566391	0.333508	0.15646	0.0523208	0.0199655	0.0626559	0.0857054	0.0279192	0.243481	0.213533	0.0262728	0.0465925	0.0862001	0.104218	0.0107348	0.0651637	0.0742212	0.0213858	0.0148442	0.00603834	0.0115401	0.0217636	0.095264	0.00704799	0.000308599	0.118537	0.10382	0.0342583	0.00619223	0.00522721	0.00458386	0.00860479	0.00418177	0.00514679	0.00546847	0.00418177
DU103	107	2	35	11.9895	28.4656	18.6107	5.97123	0.280844	0.105285	0.114358	0.0639824	0.0248981	0.0234311	0.0297255	0.239009	0.0999217	0.0275161	0.0172872	0.0426904	0.0491021	0.0207771	0.142193	0.153718	0.0231772	0.0285746	0.0741353	0.0628642	0.00595447	0.0376558	0.0495647	0.0151797	0.011238	0.00763179	0.00580878	0.0191303	0.0619603	0.00418232	0.00487938	0.0611986	0.0873346	0.0261361	0.00973065	0.00595098	0.00868521	0.00498595	0.000884605	0.00619223	0.00450344	0.00265381
DU104	109	2	37	12.8746	32.38	21.5202	5.35126	0.38648	0.200421	0.114502	0.116963	0.0151994	0.0391758	0.0207877	0.207877	0.0459941	0.0232983	0.0403367	0.0167191	0.0578674	0.0162321	0.0966621	0.0684994	0.0239709	0.00936613	0.0331783	0.0204785	0.00427716	0.0211342	0.0182827	0.0101478	0.00838658	0.00243211	0.00518918	0.00913915	0.0504977	0.00480193	0.00278822	0.0539609	0.0574993	0.0223564	0.000140642	0.00498595	0.00466428	0.00579014	0.00305591	0.00386009	0.003458	0.0021713
DU105	110	2	38	12.5126	22.4607	17.7253	5.37133	0.258046	0.143206	0.122319	0.109581	0.0120148	0.0255387	0.0311314	0.254173	0.0792344	0.0312318	0.0161509	0.0318961	0.0856243	0.0199655	0.123607	0.0933345	0.0126998	0.0202404	0.0522281	0.0297652	0.00410943	0.0223922	0.0229792	0.0098123	0.00863818	0.00645767	0.00387252	0.013244	0.0625799	0.000774504	0.00224606	0.0780061	0.0673908	0.0237235	0.00643349	0.00160837	0.00587056	0.00377968	0.00233214	0.00659433	0.00450344	0.00120628
DU106	111	2	39	13.1296	26.6007	20.2671	8.76775	0.222671	0.11075	0.133755	0.106541	0.0525467	0.0389279	0.0332403	0.356304	0.165197	0.0308301	0.0193973	0.0443948	0.0877345	0.0290554	0.216049	0.22733	0.0196054	0.043735	0.09382	0.0582605	0.00788339	0.0540096	0.0605511	0.021889	0.0114896	0.0118251	0.010146	0.0344654	0.103474	0.00728034	0.00216861	0.11709	0.156897	0.0353842	0.000140642	0.00723768	0.00498595	0.00860479	0.00514679	0.00796144	0.0109369	0.00361884
DU107	112	2	40	18.4083	38.1458	26.778	6.93618	0.298237	0.203879	0.155903	0.200777	0.044006	0.0272743	0.0352488	0.255277	0.113479	0.0401695	0.0173683	0.036928	0.087491	0.0239423	0.163376	0.173927	0.0210341	0.0418301	0.0603242	0.0502437	0.00645767	0.0484744	0.0488938	0.0167732	0.0103155	0.00444489	0.00867445	0.020292	0.0965032	0.00588623	0.00178136	0.110415	0.115562	0.0324891	0.0102132	0.00418177	0.00377968	0.00916772	0.00394051	0.00683558	0.00410135	0.00289507
DU108	113	2	41	14.1298	34.3669	21.5769	5.24915	0.229647	0.101382	0.105383	0.0609425	0.0370577	0.0293819	0.0304284	0.245235	0.166603	0.0314327	0.0179365	0.0857866	0.0803489	0.021751	0.21118	0.270264	0.0268284	0.0665947	0.110171	0.0886607	0.00922524	0.0519129	0.0565256	0.0152636	0.0166893	0.00779952	0.00712544	0.0144832	0.0704024	0.00704799	0.00402742	0.0407722	0.0565343	0.0279053	0.00619223	0.00538805	0.00739851	0.00402093	0.00361884	0.00490554	0.00579014	0.00225172
DU109	114	2	42	10.9746	28.5076	19.1937	4.07858	0.19722	0.198971	0.0632586	0.0612321	0.033294	0.0131413	0.027014	0.187993	0.0386632	0.0328386	0.0164756	0.0387135	0.0747488	0.020209	0.0514557	0.0765343	0.0132554	0.0160335	0.0310352	0.0265903	0.00402556	0.0124121	0.0202955	0.0132508	0.00880591	0.00352236	0.00348527	0.00720289	0.0371762	0.00302057	0.00154901	0.0477687	0.0702859	0.0187375	0.00466428	0.0025734	0.00466428	0.00828312	0.00458386	0.00458386	0.00450344	0.00755935
DU110	115	2	43	14.388	32.2616	25.0279	5.85225	0.298827	0.153355	0.112621	0.150836	0.0240296	0.0463663	0.0273153	0.24172	0.236097	0.0417763	0.0230496	0.0371715	0.0947143	0.0350613	0.223191	0.288363	0.0229391	0.033972	0.0789771	0.0693728	0.00704473	0.0401717	0.0516613	0.0200439	0.00930911	0.00796725	0.00619603	0.0192077	0.0831043	0.00433722	0.00302057	0.0611182	0.0966632	0.0241256	0.00884605	0.00386009	0.00482512	0.00884605	0.00353842	0.00426219	0.00723768	0.00377968
DU111	116	2	44	16.0155	34.2172	24.7439	7.06764	0.21196	0.0857674	0.0715098	0.0952499	0.0382158	0.0354566	0.0418768	0.251863	0.138083	0.0342445	0.0313279	0.0674443	0.0822155	0.0345744	0.157208	0.199574	0.0242091	0.0471481	0.0915975	0.063896	0.0101478	0.0338818	0.0638219	0.0159345	0.0130831	0.011238	0.00728034	0.0161871	0.057081	0.00650584	0.00526663	0.0450344	0.0805795	0.025171	0.00739851	0.00554889	0.0060314	0.00201047	0.00201047	0.0100523	0.0108565	0.00450344
DU112	117	2	45	15.2514	34.1768	21.0666	10.1065	0.262567	0.0925708	0.0671671	0.0797609	0.0490725	0.0370683	0.036956	0.129748	0.0929925	0.0449899	0.0120117	0.052592	0.048534	0.0168002	0.107375	0.131967	0.0152398	0.0329402	0.0759609	0.0500056	0.00620607	0.0308626	0.0463778	0.0196246	0.00738019	0.00696086	0.00774504	0.0205244	0.0732681	0.00697054	0.00410487	0.0583035	0.109852	0.0296745	0.00812228	0.00538805	0.00659433	0.00522721	0.00225172	0.00916772	0.00635307	4.39175e-05
DU113	118	2	46	14.0652	26.6173	18.2107	10.215	0.297353	0.117108	0.0804847	0.117977	0.0634034	0.0300018	0.036253	0.38623	0.147021	0.0292233	0.0196408	0.0846504	0.0949577	0.0224003	0.169138	0.214751	0.020161	0.0676266	0.119617	0.0864382	0.00989617	0.0957748	0.101981	0.0305272	0.0161861	0.00763179	0.0145607	0.0269527	0.0791543	0.0106107	0.00278822	0.109128	0.155369	0.0340975	0.006916	0.00587056	0.00747893	0.00466428	0.00828312	0.00788103	0.0162446	0.0140733
DU114	119	2	47	13.3887	33.3554	21.6431	5.06349	0.309341	0.177892	0.114792	0.115226	0.0141861	0.0267784	0.0285204	0.196228	0.095001	0.0506136	0.0191539	0.043015	0.0499137	0.0211017	0.135457	0.143329	0.0355595	0.0323052	0.0886607	0.0638166	0.00679313	0.0353075	0.0457069	0.0239018	0.00863818	0.00461262	0.00789994	0.0236224	0.087519	0.00487938	0.00356272	0.0689992	0.0890234	0.0231606	0.00747893	0.00402093	0.00482512	0.00667475	0.00184963	0.00418177	0.00755935	0.00168879
DU115	120	2	48	12.34	39.8282	25.8339	9.65992	0.509607	0.12603	0.111897	0.124056	0.0178051	0.0984355	0.172528	0.17765	0.0887747	0.048806	0.0154205	0.041473	0.0545398	0.0199655	0.0954447	0.165892	0.0253997	0.0340514	0.0533393	0.0876288	0.00503195	0.0353914	0.053758	0.0298562	0.0111542	0.00486422	0.00534408	0.0192852	0.222747	0.0115401	0.00185881	0.118939	0.219543	0.0763173	0.000140642	0.00442302	0.0124649	0.0114999	0.00530763	0.006916	0.00788103	4.39175e-05
DU116	121	2	49	10.2821	23.2215	20.857	2.45344	0.127844	0.0901171	0.111173	0.0626796	0.015489	0.0182242	0.0238005	0.168813	0.0387636	0.0363534	0.0108755	0.0307598	0.0576239	0.026783	0.103967	0.0881403	0.0145254	0.0159542	0.0265903	0.039687	0.00511581	0.0230631	0.0316174	0.0144249	0.00360623	0.00072441	0.00766759	0.00619603	0.0690083	0.00410487	0.00263331	0.0401289	0.0598315	0.0212305	0.0101327	0.00410135	0.00804186	0.0021713	0.00297549	0.00611182	0.00989149	0.00201047
DU117	122	2	50	18.4698	36.4293	22.2953	12.0559	0.351202	0.142425	0.135058	0.131873	0.0631139	0.0292579	0.0500111	0.369761	0.254775	0.031031	0.0288931	0.0729633	0.0638733	0.0316526	0.280978	0.327645	0.0325433	0.0461956	0.124696	0.0741353	0.0103155	0.0554353	0.0679313	0.0267532	0.0205471	0.0128315	0.0107656	0.0264106	0.0993689	0.0119274	0.00348527	0.082992	0.116768	0.044954	0.00772019	0.00731809	0.00699642	0.00659433	0.0047447	0.00715726	0.00892647	0.00225172
DU118	123	2	51	16.8363	39.2136	28.3553	5.69843	0.210584	0.176331	0.108567	0.0949604	0.0162127	0.0181002	0.031031	0.184579	0.100223	0.0487056	0.0173683	0.0391193	0.0639544	0.0275946	0.123689	0.173115	0.0223835	0.0269871	0.0604036	0.0492912	0.00553514	0.0304433	0.0444489	0.0192053	0.00972843	0.00595447	0.0084421	0.0148705	0.080471	0.00495683	0.00518918	0.048412	0.079534	0.0295941	0.000140642	0.00570972	0.00369926	0.00699642	0.00289507	0.00402093	0.00619223	0.00313633
DU119	124	2	52	17.5475	40.9244	25.9177	6.18914	0.304723	0.180234	0.0783133	0.158653	0.0193974	0.0220674	0.02842	0.290928	0.22274	0.0441865	0.0184234	0.054621	0.0716647	0.0276757	0.239748	0.343065	0.0272253	0.0324639	0.127554	0.108822	0.00805112	0.0623123	0.089988	0.0291014	0.0145927	0.00796725	0.0113852	0.0198273	0.0724936	0.00611858	0.00333037	0.0563735	0.102453	0.0228389	0.00973065	0.00723768	0.00313633	0.00530763	0.00402093	0.00747893	0.00796144	0.0012867
DU120	125	2	53	14.5224	33.8523	22.7774	7.01653	0.412127	0.146217	0.0742602	0.103935	0.0524019	0.0350847	0.0366547	0.315532	0.128241	0.0197835	0.0232119	0.0900069	0.0810793	0.0327077	0.201116	0.208501	0.0292096	0.0647691	0.120569	0.0898513	0.00922524	0.0630671	0.0663379	0.0204633	0.0190375	0.0111542	0.0105333	0.0111529	0.0673819	0.00410487	0.000308599	0.0678733	0.0850025	0.0168075	0.000140642	0.006916	0.003458	0.00876563	0.00225172	0.00514679	0.00924814	0.00233214
DU121	126	2	54	17.4417	43.8685	27.7648	6.84954	0.373902	0.150455	0.0998821	0.118845	0.021424	0.0280182	0.0364539	0.266826	0.0999217	0.0252064	0.0239423	0.0690675	0.0589225	0.0243481	0.152095	0.133265	0.0236534	0.0320671	0.0728653	0.0789771	0.00729633	0.0424361	0.0509904	0.0169409	0.013754	0.00704473	0.0092166	0.0166518	0.0684662	0.00611858	0.00325292	0.0765585	0.0847612	0.018255	0.00659433	0.00426219	0.00522721	0.00530763	0.00160837	0.00876563	0.006916	0.00168879
DU122	127	2	55	18.6169	39.4343	27.8261	5.94907	0.298434	0.12748	0.113779	0.147652	0.0460326	0.0311175	0.0384623	0.346864	0.0775272	0.0344454	0.0158263	0.0452875	0.0731256	0.0310845	0.12726	0.129207	0.0180973	0.0185735	0.0786596	0.0599273	0.00444489	0.0350559	0.0447005	0.0169409	0.0098123	0.00410943	0.00735779	0.0128568	0.070325	0.00596368	0.00410487	0.0790515	0.0996387	0.0334541	0.00836354	0.00546847	0.0056293	0.00812228	0.00305591	0.00490554	0.00337758	0.00104544
DU123	128	2	56	21.4997	41.6917	30.132	6.91791	0.29637	0.301469	0.105962	0.155324	0.0221478	0.043143	0.0271144	0.123823	0.100524	0.0564382	0.0157451	0.0579486	0.0397686	0.0211829	0.13497	0.168164	0.0146842	0.0392107	0.106599	0.0655629	0.00645767	0.0372364	0.0555192	0.019373	0.0163538	0.00754792	0.00580878	0.017194	0.071874	0.00697054	0.00433722	0.0429435	0.0853242	0.0275032	0.00554889	0.00538805	0.00329716	0.00538805	0.00265381	0.00498595	0.00450344	0.00386009
DU124	129	2	57	16.6006	33.1157	28.6535	5.62237	0.33715	0.284516	0.11899	0.164299	0.0240296	0.0396717	0.0352488	0.176445	0.089076	0.0487056	0.0152582	0.0413107	0.0866794	0.0318961	0.163619	0.135457	0.028654	0.0323846	0.0700078	0.0395282	0.00511581	0.0317013	0.0397524	0.013754	0.00964457	0.00595447	0.00619603	0.017194	0.0653682	0.00371762	0.00232351	0.0642545	0.0649782	0.0217934	0.00900689	0.0047447	0.00498595	0.00667475	0.00546847	0.00410135	0.00490554	0.00305591
DU125	130	2	58	10.958	21.1793	16.1482	2.73802	0.147988	0.164397	0.0936575	0.177182	0.0275038	0.0328532	0.0324369	0.168813	2.88357	0.17765	0.0704473	0.0213452	0.0504818	0.0449629	0.8267	2.68349	0.0392901	0.0252409	0.157478	0.345912	0.00452875	0.123702	0.199517	0.0610543	0.00738019	0.00469649	0.0441467	0.0585525	0.0817102	0.00557643	0.00224606	0.0609573	0.090471	0.0279857	0.00201047	0.00442302	0.00442302	0.00426219	0.00313633	0.00498595	0.00587056	4.39175e-05
DU126	131	2	59	17.4823	30.8378	20.781	8.03318	0.401711	0.13551	0.147652	0.177761	0.0298199	0.057648	0.0368556	0.175039	0.188194	0.0381611	0.0326265	0.0452064	0.0555138	0.0184234	0.153069	0.258577	0.0269871	0.0362739	0.111044	0.0869145	0.00880591	0.0347204	0.0899042	0.0321206	0.0184505	0.0103994	0.00689309	0.0222283	0.109592	0.0082872	0.00418232	0.0593489	0.117572	0.0484924	0.00780061	0.00402093	0.00466428	0.00804186	0.00418177	0.00675516	0.006916	0.00313633
DU127	132	2	60	23.5169	57.287	41.0132	13.1247	0.405838	0.155028	0.142151	0.191513	0.12478	0.0543007	0.0285204	0.223041	0.231778	0.0379602	0.0225626	0.0731256	0.0506441	0.026783	0.240965	0.368225	0.0328608	0.0550061	0.15208	0.134539	0.0128315	0.0582867	0.117748	0.0424361	0.0156829	0.0111542	0.0118499	0.0316772	0.0934052	0.0133989	0.00518918	0.0571776	0.121995	0.0354646	0.00780061	0.00643349	0.0090873	0.00675516	0.0021713	0.00715726	0.0116607	0.00466428
DU128	133	2	61	17.9814	51.1835	34.7009	4.6732	0.500075	0.227635	0.1698	0.232334	0.0140414	0.0448787	0.0431823	0.128543	0.110768	0.0424793	0.0220756	0.0452875	0.0438266	0.0196408	0.150471	0.178796	0.031194	0.0324639	0.0874701	0.0545299	0.00729633	0.0329593	0.0354752	0.0196246	0.0109864	0.00628994	0.00735779	0.00960385	0.0799288	0.00526663	0.00232351	0.0506637	0.0626461	0.0228389	0.00184963	0.00353842	0.00627265	0.00361884	0.00337758	0.00514679	0.00458386	0.00225172
DU129	134	2	62	13.2511	31.7422	23.3693	5.20623	0.338821	0.156701	0.137808	0.120438	0.0275038	0.0445067	0.0314327	0.271747	0.136677	0.03555	0.0185857	0.0538905	0.0719893	0.026783	0.177011	0.171492	0.0238122	0.036512	0.0806439	0.0530218	0.0098123	0.0499002	0.0489776	0.0140895	0.00998003	0.00721246	0.010146	0.014793	0.0714867	0.00503428	0.00232351	0.0766389	0.10173	0.0290311	0.00731809	0.00418177	0.0047447	0.00683558	0.00184963	0.00619223	0.00739851	0.00289507
DU130	135	2	63	13.311	38.0231	28.26	3.53666	0.339705	0.155586	0.17834	0.173274	0.0176603	0.0392998	0.0471992	0.135873	0.104843	0.0778285	0.0300294	0.0400121	0.0558384	0.0160698	0.103804	0.180825	0.0365914	0.0363533	0.0740559	0.076199	0.00511581	0.0415136	0.0655831	0.0173602	0.00930911	0.0031869	0.0087519	0.0173489	0.0910043	0.00495683	0.00387252	0.0549259	0.100202	0.0353038	0.00659433	0.0047447	0.00546847	0.00579014	0.0025734	0.00538805	0.00804186	0.00233214
DU131	136	2	64	11.9508	29.9127	23.0096	10.6817	0.241538	0.1799	0.132742	0.0754182	0.0370577	0.02901	0.0339433	0.185081	0.103939	0.0477013	0.0273511	0.0694734	0.0603022	0.0207771	0.133752	0.131723	0.0196847	0.0330196	0.0687378	0.0587367	0.00813498	0.0404233	0.0591254	0.0210503	0.0150958	0.00729633	0.0109205	0.0151028	0.0659103	0.00728034	0.00480193	0.0533175	0.0841179	0.0242864	0.00675516	0.00498595	0.00506637	0.00570972	0.00377968	0.00595098	0.00554889	0.00168879
DU132	137	2	65	12.85	32.3945	20.5756	5.03703	0.289884	0.15659	0.132597	0.108712	0.0188184	0.0438869	0.0449899	0.202555	0.0783306	0.0419772	0.0159886	0.030354	0.0425281	0.0193162	0.087004	0.119549	0.0172241	0.0202404	0.0481006	0.0434175	0.00469649	0.0236502	0.0325399	0.0169409	0.00796725	0.00628994	0.00511173	0.0104558	0.0660652	0.00487938	0.00333037	0.0517896	0.0813836	0.0279053	0.00627265	0.000389385	0.00579014	0.00450344	0.00193005	0.00466428	0.0047447	0.00337758
DU133	138	2	66	14.2856	41.4373	29.5345	6.39217	0.193977	0.173208	0.139545	0.0652852	0.0195421	0.0252907	0.0797365	0.118902	0.0453916	0.0371568	0.00998274	0.0232119	0.0327077	0.0161509	0.0715835	0.0800242	0.0103186	0.0115886	0.0302415	0.0273046	0.00276757	0.00872205	0.0192053	0.0139217	0.00603834	0.00268371	0.00425977	0.0093715	0.126477	0.00526663	0.00294312	0.0794536	0.127464	0.0423806	0.000140642	0.00361884	0.00675516	0.00707684	0.00369926	0.00305591	0.0060314	0.00225172
DU134	139	2	67	20.7336	49.1167	33.7734	5.02565	0.399549	0.267675	0.178195	0.142441	0.0146204	0.0471102	0.0406717	0.170018	0.0396674	0.0339433	0.0137973	0.019235	0.0446383	0.015177	0.0555949	0.056163	0.0211135	0.00674679	0.0269871	0.0246059	0.00192891	0.0102316	0.012496	0.0105671	0.00578674	0.00072441	0.00240096	0.00604113	0.0638192	0.00472448	0.00418232	0.0529959	0.0417373	0.0304787	0.0056293	0.00305591	0.00426219	0.00627265	0.00201047	0.00297549	0.00482512	4.39175e-05
DU135	140	2	68	11.9494	29.0421	20.3047	3.81386	0.335185	0.119115	0.112186	0.155034	0.0616663	0.0216955	0.027014	0.29615	0.0802387	0.0286208	0.019722	0.0413918	0.0978795	0.0219133	0.107538	0.128964	0.0373058	0.0213516	0.04945	0.0460369	0.0063738	0.0325399	0.0339657	0.0170248	0.00779952	0.00696086	0.00542153	0.0109205	0.0783798	0.00580878	0.00487938	0.0778452	0.0901493	0.0341779	0.000140642	0.00651391	0.00402093	0.00466428	0.00249298	0.00763977	0.006916	0.00193005
DU136	141	2	69	13.3069	37.6989	26.3965	4.17211	0.314353	0.269905	0.120148	0.102777	0.0128833	0.0437629	0.0352488	0.0985158	0.052823	0.0422784	0.0286496	0.0507253	0.0252409	0.00982042	0.0542963	0.120199	0.0415919	0.0165892	0.0329402	0.0338927	0.00528355	0.0109026	0.0279273	0.0158506	0.00998003	0.00335463	0.00387252	0.00759014	0.0623476	0.00503428	0.00209116	0.043024	0.0858067	0.0467232	0.000140642	0.00522721	0.00450344	0.00490554	0.0047447	0.00796144	0.0161641	0.00570972
DU137	142	2	70	11.6195	26.987	18.0115	8.41938	0.179335	0.104951	0.135782	0.0754182	0.0269247	0.0297538	0.036253	0.313222	0.104843	0.044789	0.0154205	0.0399309	0.102343	0.0213452	0.168814	0.166054	0.0143667	0.0302415	0.0846126	0.0759609	0.00620607	0.0467133	0.0588738	0.0195407	0.00578674	0.00704473	0.0104558	0.0198273	0.0824073	0.00364017	0.00224606	0.0630482	0.0923206	0.0254123	0.000140642	0.00386009	0.00514679	0.00498595	0.00144754	0.00353842	0.00788103	0.00233214
DU138	143	2	71	15.8786	36.797	25.8312	8.60265	0.269052	0.123242	0.136071	0.161404	0.0405319	0.028638	0.0266123	0.248348	0.0884734	0.046195	0.0132292	0.0340062	0.093578	0.0248351	0.14544	0.143735	0.0100805	0.0242091	0.0778658	0.0517518	0.00628994	0.0399201	0.0484744	0.0166893	0.0101478	0.00696086	0.00805484	0.0146381	0.07807	0.00573133	0.00185881	0.0588664	0.0826703	0.0195417	0.00739851	0.00410135	0.00434261	0.00530763	0.00289507	0.00514679	0.00595098	0.00321674
DU139	146	3	2	19.6566	50.6883	35.0354	7.10734	0.766107	0.32388	0.142134	0.216814	0.0545579	0.0662542	0.0460299	0.591728	0.0927557	0.0280355	0.0287631	0.0436614	0.136151	0.037547	0.165	0.147863	0.0389504	0.0346324	0.0984334	0.0509351	0.00542514	0.0375587	0.039061	0.0200313	0.0137715	0.0117684	0.00554138	0.0123142	0.0761939	0.00377121	0.00515656	0.091817	0.102097	0.0326305	0.000140642	0.000389385	0.00366022	0.00887798	0.00482838	0.00342659	0.0088001	0.00451687
DU140	147	3	3	16.4342	42.5839	27.5044	7.34283	0.216236	0.188736	0.133348	0.0921107	0.0216814	0.0306473	0.0354917	0.437433	0.181634	0.0495095	0.0464171	0.0806917	0.141404	0.0425418	0.261193	0.291851	0.035073	0.0507589	0.128572	0.114912	0.0146061	0.041398	0.0709441	0.0317997	0.0141054	0.00625978	0.0118524	0.0229351	0.0925102	0.00877385	0.00515656	0.104822	0.10786	0.0499192	0.0102798	0.0047505	0.0127718	0.00903374	0.0057629	0.0190799	0.014563	4.39175e-05
DU141	148	3	4	10.6667	28.5619	16.7859	4.48102	0.189577	0.12163	0.113367	0.0649026	0.0272081	0.0056414	0.0337022	0.233629	0.101107	0.0213746	0.0167928	0.0260074	0.0967095	0.0263518	0.150188	0.153461	0.0132185	0.0224714	0.0679429	0.044414	0.00484089	0.022869	0.0262076	0.0175274	0.0103495	0.00542514	0.0100053	0.0160854	0.0708065	0.00369425	0.0050796	0.0469598	0.0556821	0.0181453	0.000140642	0.00428324	0.00436111	0.00654167	0.000194693	0.00186905	0.00295933	0.00264782
DU142	149	3	5	13.6884	27.1845	17.5524	7.09678	0.204881	0.212619	0.0928192	0.104014	0.0552664	0.0399306	0.0416556	0.348455	0.131727	0.0265442	0.0171373	0.056665	0.0955038	0.0297965	0.169048	0.183085	0.0215901	0.0266132	0.0951729	0.0542838	0.00575899	0.0534168	0.0542514	0.0281273	0.0156912	0.00884715	0.00715761	0.0180864	0.0792725	0.00692672	0.00446389	0.0696221	0.086132	0.0232074	0.000140642	0.00638592	0.00646379	0.00459474	0.00669742	0.00513988	0.00280357	0.00319296
DU143	150	3	6	16.9858	39.6088	26.1026	9.90821	0.41154	0.23825	0.124845	0.113084	0.0402453	0.0336994	0.039369	0.411386	0.189985	0.0413573	0.0306577	0.0896479	0.0982596	0.0506368	0.302013	0.295382	0.0440615	0.0651229	0.142583	0.161353	0.00842983	0.0769535	0.0761189	0.0407303	0.0235368	0.00926447	0.0118524	0.0213189	0.093049	0.00831207	0.00615709	0.0722699	0.0850417	0.0344995	0.010747	0.00311508	0.0104355	0.00887798	0.00498413	0.00770983	0.00623016	0.00599653
DU144	151	3	7	11.4592	21.3691	11.6933	3.79544	0.238748	0.142833	0.105715	0.0790735	0.0219649	0.031919	0.0343982	0.489428	0.0675039	0.0261466	0.0233377	0.0410778	0.125731	0.0390972	0.163192	0.16457	0.0253794	0.031548	0.0752571	0.0308431	0.00325508	0.0387271	0.0317997	0.0166093	0.0120188	0.0064267	0.00777332	0.00962045	0.040175	0.00515656	0.00531049	0.0640928	0.0691548	0.0271791	0.0110585	0.000389385	0.0077877	0.0057629	0.0057629	0.00965675	0.010124	0.00506201
DU145	152	3	8	18.9635	33.9489	21.4016	6.4355	0.350026	0.161124	0.101605	0.171468	0.0352855	0.0291213	0.0308192	0.297852	0.122183	0.0305209	0.0223904	0.0281603	0.0837919	0.0281603	0.158369	0.206164	0.0181533	0.037981	0.0833644	0.0489964	0.00308816	0.0216171	0.0360563	0.0199478	0.00534168	0.00258737	0.00538745	0.0187791	0.0644185	0.00538745	0.00446389	0.0580963	0.077877	0.0180675	0.00739832	0.00545139	0.00552927	0.00327084	0.00420536	0.00506201	0.00615229	0.00155754
DU146	153	3	9	18.4427	45.9291	27.9857	9.92633	0.307371	0.185473	0.114076	0.146669	0.0566835	0.0366242	0.0380766	0.380269	0.172786	0.0342987	0.024285	0.0474505	0.0916286	0.037547	0.2748	0.269891	0.0232645	0.0401841	0.135533	0.083805	0.00542514	0.0661032	0.0754512	0.0238706	0.0119353	0.0110172	0.0111597	0.0203953	0.0720379	0.0050796	0.00392514	0.075385	0.0946985	0.0246091	0.00412748	0.00552927	0.00661955	0.00334871	0.00482838	0.00763195	0.00506201	4.39175e-05
DU147	154	3	10	12.6374	25.9576	18.5307	6.88847	0.330476	0.140154	0.151487	0.151912	0.043788	0.0695606	0.0478194	0.429579	0.132721	0.0603459	0.022046	0.0831891	0.133998	0.0369442	0.227694	0.230019	0.0352492	0.0497014	0.122403	0.109625	0.00884715	0.0532498	0.0559207	0.0246218	0.0148565	0.00701095	0.00962045	0.0167781	0.111674	0.00969741	0.00438692	0.0770204	0.110274	0.0328641	0.00545139	0.00607441	0.0057629	0.00490625	0.00256994	0.00661955	0.00545139	0.00451687
DU148	155	3	11	9.56503	22.5064	15.473	4.39787	0.283674	0.0743292	0.11776	0.0569669	0.011195	0.0398034	0.0356906	0.306303	0.0721765	0.0451352	0.0422835	0.0320356	0.0769887	0.0263518	0.121511	0.136151	0.0263488	0.0254676	0.0693528	0.0480271	0.00283776	0.0271257	0.0364736	0.0249556	0.0116849	0.00534168	0.00461781	0.0140074	0.0850447	0.00454085	0.00192409	0.0894807	0.0996047	0.0286587	0.00755407	0.00404961	0.00482838	0.00739832	0.00599653	0.00264782	0.00513988	0.00218056
DU149	156	3	12	23.216	50.2373	33.2924	12.1853	0.447678	0.239531	0.137741	0.131506	0.071988	0.0422196	0.0464276	0.576219	0.224781	0.0549774	0.0278158	0.0709605	0.117894	0.030916	0.242678	0.327503	0.0397435	0.0482914	0.183208	0.118525	0.0113511	0.0628481	0.0923943	0.0273761	0.0187793	0.0111007	0.00892777	0.0350184	0.104363	0.0111597	0.00384818	0.0697778	0.13792	0.0299048	0.00934524	0.00981251	0.00716469	0.00591865	0.00942312	0.00934524	0.010747	0.00342659
DU150	157	3	13	14.54	37.7716	26.4392	8.36369	0.350618	0.240463	0.103731	0.145677	0.00336733	0.0336994	0.031018	0.38524	0.211559	0.0633284	0.0372026	0.0457282	0.108077	0.0464171	0.249567	0.320442	0.0284637	0.0355136	0.123372	0.0758739	0.00726134	0.0338028	0.06193	0.0225352	0.00726134	0.00567553	0.0107749	0.0223964	0.0828128	0.00838903	0.00292462	0.076008	0.100929	0.0321632	0.000140642	0.00397173	0.00856647	0.0047505	0.00412748	0.00732044	0.00615229	0.0027257
DU151	158	3	14	10.4401	26.2694	17.7828	5.72014	0.261261	0.136309	0.100897	0.0789318	0.0221066	0.0056414	0.0309186	0.35283	0.106972	0.0285326	0.0140371	0.0427141	0.0944704	0.0295382	0.154408	0.162072	0.0160384	0.0356898	0.0761383	0.0596593	0.00701095	0.0405633	0.0442357	0.0126865	0.0120188	0.00559207	0.00661887	0.0155466	0.0807348	0.00477174	0.00269372	0.0700114	0.0992932	0.0206374	0.00755407	0.000389385	0.00755407	0.00521776	0.00700893	0.00802133	0.00794346	0.00342659
DU152	159	3	15	14.7893	31.5964	21.237	9.604	0.265901	0.17161	0.145393	0.125979	0.0497398	0.0268323	0.0416556	0.39707	0.35273	0.0482171	0.0236822	0.0632099	0.111349	0.0374609	0.362122	0.547016	0.0410653	0.0574562	0.155273	0.136326	0.00584246	0.0681898	0.0852999	0.0306312	0.0131873	0.00717788	0.0108519	0.0223194	0.0915097	0.00792725	0.00346336	0.0679088	0.107392	0.0376925	0.00887798	0.00591865	0.00334871	0.00436111	0.00545139	0.00591865	0.0102798	0.00218056
DU153	160	3	16	14.7754	36.8903	23.4995	6.15559	0.398704	0.106251	0.102597	0.0891348	0.0109116	0.0414566	0.0315151	0.0757555	0.0729718	0.0497083	0.0144677	0.0341024	0.0352219	0.0164484	0.0942982	0.129692	0.0139234	0.0202683	0.0455596	0.0352492	0.00408972	0.0123526	0.0217006	0.011518	0.00534168	0.00534168	0.00261676	0.0102362	0.0481022	0.0025398	0.00200105	0.0384713	0.0687654	0.02531	0.009501	0.00210268	0.00077877	0.00630804	0.00225843	0.00124603	0.00498413	0.0030372
DU154	161	3	17	17.1367	37.3753	22.187	6.72008	0.403739	0.159377	0.10614	0.132781	0.029192	0.0410751	0.0403632	0.44986	0.0752584	0.051299	0.0127453	0.0314327	0.0974845	0.0159317	0.13529	0.165345	0.0203564	0.0303143	0.0912955	0.0652992	0.00509128	0.0417318	0.0641836	0.023036	0.00993218	0.0036724	0.00684976	0.0241666	0.080273	0.00754243	0.00515656	0.0619122	0.0831727	0.0280357	0.0067753	0.00732044	0.00591865	0.00685318	0.0037381	0.00934524	0.0140957	0.0027257
DU155	162	3	18	11.8245	27.1003	18.5363	2.77449	0.186318	0.085164	0.13604	0.0511569	0.0114784	0.0056414	0.0280355	0.0479188	0.0677027	0.0331057	0.0204959	0.0266963	0.0153288	0.0144677	0.076472	0.100499	0.0170959	0.0196514	0.0541075	0.0416822	0.00175274	0.0157746	0.0227021	0.0155242	0.00542514	0.00325508	0.00292462	0.0137765	0.0660347	0.00369425	0.00246283	0.0399509	0.0681424	0.0207153	0.00155754	0.00513988	0.00077877	0.0027257	0.00225843	0.00560715	0.00249206	0.00186905
DU156	163	3	19	14.6365	30.2551	20.4775	6.95986	0.145737	0.105785	0.119602	0.0769479	0.0249407	0.0188208	0.0235617	0.123873	0.132622	0.0419538	0.0226488	0.0445225	0.0510674	0.0209265	0.115914	0.196175	0.0302262	0.0303143	0.115353	0.0552531	0.00559207	0.0262911	0.0408972	0.0201147	0.0111841	0.00567553	0.00438692	0.0283996	0.0750395	0.00746547	0.00323247	0.0401067	0.0897143	0.0256994	0.00770983	0.00560715	0.0047505	0.00560715	0.0030372	0.00591865	0.00443899	0.00109028
DU157	164	3	20	9.86992	20.6598	14.8308	6.33761	0.221272	0.333083	0.0974956	0.139016	0.0221066	0.0056414	0.0304215	0.177359	0.217921	0.0478194	0.0284186	0.0871505	0.0961067	0.0349635	0.248792	0.345674	0.0353373	0.0661804	0.142231	0.0860081	0.00859676	0.0517475	0.0750338	0.0222848	0.0137715	0.00876369	0.00954348	0.0271681	0.10467	0.00877385	0.00346336	0.0870665	0.14049	0.0429881	0.0088001	0.00739832	0.00770983	0.00934524	0.00513988	0.0111364	0.0160427	0.00366022
DU158	165	3	21	18.118	36.1733	22.1804	7.97146	0.342226	0.156115	0.102172	0.105148	0.0484644	0.0363699	0.0341993	0.300636	0.122084	0.0374801	0.0201514	0.0868921	0.0508952	0.0333273	0.163192	0.248103	0.0410653	0.0473221	0.137384	0.10187	0.00801251	0.049327	0.0762023	0.0278769	0.0114345	0.00851329	0.0082351	0.0224734	0.0827358	0.00777332	0.00492567	0.0622237	0.0845745	0.0252322	0.00802133	0.00506201	0.0105913	0.00630804	0.00350447	0.00942312	0.00911161	0.00412748
DU159	166	3	22	16.1016	34.9728	26.0056	7.19516	0.294338	0.144814	0.104723	0.108691	0.033585	0.0471791	0.0479188	0.279361	0.154991	0.0283337	0.0155872	0.091198	0.0633822	0.0248017	0.217532	0.286081	0.0402722	0.0521688	0.13289	0.120288	0.009181	0.0681064	0.0817109	0.030965	0.0131873	0.00859676	0.00815814	0.0177016	0.0797343	0.00684976	0.00785028	0.0669742	0.0964118	0.02788	0.00724256	0.00700893	0.00529564	0.0105913	0.00334871	0.00786558	0.010124	0.000467262
DU160	167	3	23	11.8091	30.899	21.2027	4.76919	0.23154	0.0845815	0.115209	0.0717046	0.0126121	0.0338265	0.0412579	0.203605	0.0732701	0.0229652	0.00895618	0.0321217	0.060282	0.0214432	0.106441	0.106785	0.0202683	0.0175365	0.0726134	0.0281994	0.00258737	0.0163589	0.0207825	0.0116015	0.00450704	0.00450704	0.00700368	0.00723458	0.065573	0.00284765	0.00346336	0.0512431	0.0598096	0.0130055	0.00490625	0.00264782	0.00327084	0.00708681	0.00319296	0.0027257	0.00218056	0.00186905
DU161	168	3	24	13.7824	43.3297	29.5369	4.91129	0.535456	0.179182	0.158572	0.187056	0.0243739	0.0358612	0.0528897	0.269817	0.0736677	0.0335034	0.0120564	0.0285909	0.0586457	0.0174818	0.107388	0.105321	0.0166553	0.0337511	0.0631842	0.05446	0.00617631	0.0254564	0.0280438	0.0147731	0.00976525	0.00801251	0.00284765	0.0137765	0.0608012	0.00446389	0.00554138	0.0520219	0.0633919	0.0273348	0.00584078	0.00210268	0.00280357	0.00809921	0.00218056	0.00420536	0.00358234	0.00288145
DU162	169	3	25	20.2603	49.3753	33.6275	4.40783	0.379154	0.0845815	0.096362	0.264429	0.0334433	0.0391676	0.0457317	0.0676033	0.0697905	0.056071	0.0148983	0.0465032	0.0179124	0.00973123	0.0817251	0.124267	0.0183296	0.0306668	0.0500539	0.0472339	0.00408972	0.0203651	0.0340532	0.0133542	0.0145227	0.00659363	0.00407907	0.0150079	0.076117	0.0082351	0.00538745	0.0444678	0.0983587	0.048751	0.00521776	0.00724256	0.0104355	0.00918949	0.00436111	0.00724256	0.0151081	0.00490625
DU163	170	3	26	15.4583	39.4551	25.2153	3.88227	0.397223	0.0976299	0.0794986	0.194141	0.0209729	0.0329363	0.0384742	0.0598488	0.0791357	0.0462287	0.0335857	0.0438336	0.0321217	0.0239405	0.109885	0.136237	0.035778	0.0240576	0.0596593	0.0468815	0.00400626	0.0216171	0.02988	0.0156077	0.0132707	0.00684402	0.0065419	0.00877385	0.0962814	0.00885081	0.00538745	0.0547476	0.118685	0.0583299	0.0102019	0.00763195	0.0112143	0.00825497	0.00732044	0.014563	0.0137064	0.00630804
DU164	171	3	27	18.9254	38.0538	26.9791	9.7918	0.206658	0.133629	0.13023	0.130655	0.0401036	0.0272138	0.0266437	0.5113	0.172488	0.0398661	0.020582	0.0694104	0.102221	0.0403028	0.197897	0.252409	0.0330461	0.0518163	0.111476	0.0911192	0.0111841	0.0539175	0.0654355	0.0222848	0.0123526	0.00884715	0.0106979	0.0226273	0.0800421	0.00746547	0.00446389	0.0696221	0.0977357	0.0232074	0.0120709	0.00825497	0.00529564	0.00545139	0.00560715	0.0030372	0.00973463	0.00186905
DU165	172	3	28	18.2395	49.3355	34.4356	4.85742	0.446197	0.241745	0.126404	0.171751	0.0204061	0.0413294	0.0413573	0.197342	0.0736677	0.0457317	0.0354802	0.0287631	0.0561483	0.0216154	0.111091	0.150877	0.0172721	0.0247626	0.0533144	0.0534026	0.00375587	0.0256233	0.0236202	0.0208659	0.00901408	0.00283776	0.00661887	0.00831207	0.0606473	0.00469478	0.00161623	0.0565387	0.0625353	0.0219613	0.00521776	0.00077877	0.00249206	0.00521776	0.0030372	0.00241419	0.00443899	0.00210268
DU166	173	3	29	28.9594	65.548	43.145	10.0487	0.206955	0.212386	0.136182	0.135899	0.0871509	0.0378959	0.0419538	0.30332	0.189886	0.0348952	0.0182568	0.0979151	0.0907674	0.0359108	0.307955	0.439283	0.0338392	0.0937629	0.197924	0.172809	0.011518	0.160668	0.191883	0.0360563	0.0270422	0.0198644	0.0220885	0.0320938	0.0907401	0.0130068	0.00761939	0.100929	0.141503	0.0472714	0.00911161	0.0100461	0.00841072	0.00786558	0.00669742	0.00918949	0.00708681	0.0102798
DU167	174	3	30	16.5741	28.7936	16.8036	6.31859	0.33403	0.15192	0.115776	0.240763	0.0382614	0.0541733	0.0394684	0.367345	0.108861	0.0590535	0.0343607	0.0646739	0.109024	0.0362553	0.184032	0.178521	0.0345442	0.0430922	0.124606	0.10425	0.0082629	0.0558372	0.0600938	0.0316327	0.0176108	0.0101826	0.0103901	0.0160084	0.0868149	0.00861992	0.00469478	0.070946	0.0856647	0.0302942	0.000140642	0.000389385	0.0047505	0.00295933	0.00389385	0.00498413	0.00981251	0.00397173
DU168	175	3	31	15.6093	30.6481	19.7617	4.5101	0.462686	0.130018	0.107557	0.16169	0.0171468	0.0406936	0.0412579	0.329069	0.073966	0.0499072	0.0171373	0.0260074	0.0983457	0.021357	0.10446	0.0825863	0.0245863	0.0183296	0.0627436	0.0612455	0.0045905	0.0272092	0.0308816	0.0182785	0.0100156	0.00651017	0.00746547	0.0101592	0.0793494	0.0082351	0.0082351	0.0569281	0.0887019	0.029749	0.00833284	0.00264782	0.0067753	0.00482838	0.000194693	0.00638592	0.00661955	0.00264782
DU169	176	3	32	15.5098	30.2141	20.885	4.6275	0.227887	0.104853	0.109399	0.0936695	0.0147377	0.032682	0.0304215	0.200126	0.104885	0.03579	0.0224766	0.0335857	0.0565789	0.0210126	0.104632	0.150447	0.0208852	0.0260844	0.065211	0.0454715	0.00442357	0.0229525	0.0429838	0.0151904	0.00180312	0.00517475	0.00700368	0.0147	0.0664196	0.00538745	0.00369425	0.0408854	0.0763195	0.0261667	0.000140642	0.00358234	0.00630804	0.00887798	0.00327084	0.00288145	0.00389385	0.000934524
DU170	177	3	33	14.7544	31.1421	24.2035	3.59061	0.200438	0.111843	0.100613	0.434762	0.0232402	0.0284855	0.02386	0.103294	0.0434451	0.0408602	0.00964511	0.0214432	0.0461588	0.0144677	0.0567512	0.0247539	0.0111916	0.0101341	0.0199158	0.010046	0.00208659	0.00726134	0.0136046	0.00717788	0.0055086	0.00258737	0.00400211	0.00631101	0.0427917	0.00354032	0.00215498	0.0435333	0.0489847	0.0123824	0.000623016	0.00116816	0.0020248	0.00646379	0.00295933	0.00420536	0.0047505	0.00389385
DU171	178	3	34	13.5692	28.7838	18.2595	7.59456	0.37787	0.12128	0.194991	0.156872	0.0433629	0.0879998	0.0940482	0.28125	0.171494	0.038176	0.0262657	0.0521008	0.100068	0.0373748	0.261882	0.267566	0.0359542	0.0513757	0.144522	0.093146	0.0094314	0.064267	0.0765362	0.0282107	0.0121022	0.00717788	0.0106979	0.021088	0.112829	0.00454085	0.00515656	0.0857426	0.154742	0.0444678	0.0119152	0.00763195	0.00319296	0.0112143	0.00482838	0.0067753	0.00669742	0.0027257
DU172	179	3	35	20.0148	37.8617	26.448	5.51352	0.299373	0.129668	0.15673	0.124137	0.0140292	0.0495953	0.0500066	0.258483	0.0944458	0.0266437	0.0364275	0.0174818	0.122975	0.0308299	0.121942	0.105924	0.0220308	0.0209733	0.0598355	0.0403603	0.00467397	0.0291288	0.0267918	0.0127699	0.0158581	0.00584246	0.00546441	0.010621	0.0586462	0.00708065	0.00223194	0.0388606	0.0602768	0.015809	0.00537351	0.00280357	0.0047505	0.00428324	0.00498413	0.00288145	0.00327084	0.00186905
DU173	181	3	37	13.7579	34.603	24.1156	4.88082	0.354173	0.115455	0.120594	0.0982042	0.0269247	0.0456531	0.0396672	0.391205	0.0834106	0.0385737	0.0282464	0.0587319	0.156216	0.0321217	0.168101	0.140888	0.022207	0.0550769	0.0910311	0.0519045	0.00717788	0.0447365	0.0350547	0.0146896	0.0121857	0.00500782	0.00369425	0.0100053	0.0703447	0.00600316	0.00315551	0.0891692	0.0858984	0.0264003	0.00802133	0.00381597	0.00498413	0.00708681	0.00342659	0.0047505	0.00459474	0.00249206
DU174	182	3	38	13.2313	31.5414	24.3114	3.64448	0.362269	0.1073	0.131506	0.141142	0.0264995	0.0680345	0.0326087	0.285326	0.0565681	0.0263454	0.0212709	0.0232516	0.10446	0.0241989	0.0905091	0.0694104	0.0298737	0.0244101	0.0560462	0.0396554	0.00634324	0.0176943	0.0280438	0.0178612	0.00901408	0.00450704	0.00546441	0.0164702	0.0912018	0.00307854	0.00223194	0.0826275	0.102175	0.0346553	0.00856647	0.00654167	0.00482838	0.00809921	0.00708681	0.00295933	0.00459474	0.000545139
DU175	183	3	39	19.3995	54.3824	31.6866	9.02736	0.363454	0.181745	0.17331	0.216248	0.0439297	0.0534103	0.0514978	0.223588	0.197939	0.0435445	0.0365998	0.160953	0.0521008	0.0320356	0.246467	0.368926	0.0513757	0.0828356	0.203564	0.165759	0.0195305	0.0623474	0.122859	0.0428169	0.0161085	0.0146061	0.0129299	0.0305545	0.114137	0.00962045	0.00815814	0.0514767	0.109651	0.0401845	0.00685318	0.0067753	0.0115258	0.0077877	0.0057629	0.0130055	0.0141736	0.00467262
DU176	184	3	40	7.67424	20.4312	13.7269	3.81784	0.244771	0.0986784	0.121444	0.0843167	0.0178553	0.0339537	0.0363865	0.177459	0.0748607	0.0414567	0.0173095	0.0395277	0.0843947	0.0291937	0.156647	0.137271	0.0195633	0.0242338	0.0669735	0.0311956	0.00392279	0.0327178	0.0422326	0.00901408	0.00984871	0.00676056	0.00469478	0.0154697	0.0526431	0.00230891	0.00369425	0.044312	0.0480501	0.0198586	0.00926737	0.00451687	0.00584078	0.00467262	0.00381597	0.00451687	0.00311508	0.00155754
DU177	185	3	41	11.3173	23.0584	17.9074	2.95173	0.196192	0.0655914	0.120169	0.0999047	0.0187056	0.0419652	0.0337022	0.211757	0.0801298	0.0479188	0.0233377	0.0329828	0.0742329	0.0251462	0.0876672	0.118239	0.0225595	0.0209733	0.0655635	0.0502301	0.00934793	0.0272092	0.0363902	0.018362	0.0055086	0.00676056	0.00854296	0.0146231	0.0658039	0.00430996	0.0033864	0.0546697	0.0787337	0.0349668	0.000140642	0.00334871	0.0067753	0.00630804	0.0020248	0.00716469	0.00809921	0.00210268
DU178	186	3	42	12.94	27.7529	18.991	3.90179	0.26837	0.152619	0.117902	0.133773	0.0137457	0.0321733	0.0383748	0.231144	0.0576617	0.0503048	0.0129176	0.0210987	0.0465893	0.0196347	0.0905091	0.0968817	0.010751	0.0196514	0.0385098	0.0349848	0.00350547	0.0235368	0.0227021	0.00851329	0.0064267	0.00701095	0.00600316	0.00915866	0.0818892	0.00538745	0.0056953	0.0421315	0.0714911	0.0225843	0.000140642	0.00428324	0.00560715	0.00747619	0.00397173	0.00311508	0.00389385	0.00194693
DU179	187	3	43	18.4972	39.631	27.3947	5.59109	0.39979	0.17359	0.159564	0.185072	0.0306091	0.0056414	0.034597	0.461691	0.0819193	0.0432462	0.0347052	0.041164	0.0722522	0.0303132	0.120908	0.131673	0.0195633	0.0269656	0.0819544	0.055165	0.00651017	0.030965	0.039061	0.0181116	0.0121022	0.00676056	0.00684976	0.0157775	0.0859683	0.0116215	0.00861992	0.0758522	0.106224	0.0391721	0.000140642	0.00693106	0.00513988	0.00591865	0.00436111	0.0067753	0.00786558	0.0037381
DU180	188	3	44	17.5202	37.3173	24.3677	4.17721	0.268863	0.0951833	0.11691	0.0568252	0.0164382	0.0389132	0.0343982	0.239296	0.0887791	0.0299244	0.0221321	0.0352219	0.0741468	0.0328106	0.123147	0.137357	0.0230882	0.0237051	0.0578968	0.0335749	0.00676056	0.021784	0.0296296	0.0146896	0.0100991	0.0064267	0.00477174	0.0177016	0.0765788	0.00407907	0.00684976	0.0575511	0.0743726	0.0201702	0.00786558	0.00366022	0.00155754	0.0077877	0.00241419	0.000700893	0.00404961	0.00210268
DU181	189	3	45	14.0455	33.5524	21.1863	6.79327	0.191058	0.153668	0.0979208	0.0882846	0.0232402	0.0264508	0.0259477	0.163342	0.0818199	0.0372812	0.0223043	0.0351358	0.0539954	0.0212709	0.112124	0.152341	0.0352492	0.0248507	0.094556	0.0606286	0.00625978	0.0273761	0.0558372	0.019447	0.010266	0.00509128	0.00815814	0.0157775	0.0800421	0.00684976	0.00284765	0.0496855	0.0799018	0.0310729	0.00708681	0.00264782	0.00591865	0.00607441	0.00366022	0.00490625	0.00895586	4.39175e-05
DU182	190	3	46	14.0923	34.3387	23.5399	4.09915	0.230356	0.14493	0.121444	0.112233	0.0230985	0.0478149	0.0273396	0.207184	0.0618372	0.0530885	0.0201514	0.0267824	0.0574401	0.0180846	0.123061	0.11755	0.0187702	0.0184177	0.0771958	0.038686	0.00450704	0.0162754	0.0324674	0.0168597	0.00959832	0.0055086	0.00354032	0.0151618	0.0731924	0.00400211	0.00192409	0.0388606	0.0831727	0.019625	0.00537351	0.00350447	0.00506201	0.00459474	0.00311508	0.00467262	0.00529564	0.00342659
DU183	191	3	47	12.6186	36.4781	26.6329	4.97611	0.369971	0.150289	0.109824	0.103447	0.0131789	0.0606588	0.0283337	0.176266	0.0735683	0.0733695	0.0198069	0.0515841	0.0539954	0.0246295	0.126248	0.120306	0.0237932	0.0385098	0.0547244	0.0450309	0.00500782	0.0234533	0.028628	0.0126865	0.00180312	0.00692748	0.00669583	0.0113906	0.090894	0.0065419	0.00454085	0.0730487	0.10124	0.0405739	0.000140642	0.00654167	0.00077877	0.00451687	0.00420536	0.00412748	0.00724256	0.00334871
DU184	192	3	48	9.17352	20.034	12.761	7.18879	0.250399	0.154134	0.0993378	0.110533	0.0408121	0.0441271	0.0464276	0.4601	0.104487	0.0635272	0.0379776	0.0725967	0.0887867	0.0236822	0.193763	0.159144	0.0237932	0.0460883	0.0782533	0.0442378	0.00692748	0.0267918	0.0362232	0.00909754	0.0105999	0.0106834	0.00623405	0.014777	0.0590311	0.00554138	0.00477174	0.0483616	0.0681424	0.0154197	0.000140642	0.00443899	0.00552927	0.00443899	0.00404961	0.00817709	0.0077877	0.000311508
DU185	193	3	49	10.2626	23.9289	14.9864	4.83949	0.376093	0.203881	0.0881428	0.0861589	0.0242322	0.0339537	0.0439422	0.232436	0.107966	0.0776444	0.0200653	0.0477089	0.0564928	0.025749	0.129778	0.142868	0.0195633	0.0452071	0.0619505	0.0375404	0.00651017	0.0330516	0.0312989	0.012603	0.00180312	0.00525821	0.00692672	0.0117754	0.0508729	0.00561834	0.00323247	0.0355119	0.0596538	0.0254658	0.00895586	0.00615229	0.00872223	0.00381597	0.00467262	0.00241419	0.00623016	0.00256994
DU186	194	3	50	10.3881	27.5365	16.6063	7.31196	0.19481	0.102989	0.081766	0.098771	0.0299005	0.0056414	0.0303221	0.118405	0.119698	0.0508019	0.0210987	0.0726828	0.0630377	0.0185152	0.125903	0.214518	0.0374523	0.0456477	0.128748	0.101253	0.0128534	0.0358059	0.0764527	0.0181951	0.0168597	0.00717788	0.00869688	0.0229351	0.0726536	0.00761939	0.000308599	0.0490625	0.090571	0.0193135	0.0102798	0.0077877	0.0180675	0.00630804	0.00630804	0.00895586	0.0105913	0.00319296
DU187	195	3	51	13.6584	35.749	22.039	4.86737	0.29651	0.173124	0.102881	0.157013	0.026783	0.0255606	0.0462287	0.172587	0.128745	0.0541821	0.0305716	0.104804	0.0709605	0.0298826	0.196778	0.233205	0.0408891	0.0539313	0.142583	0.0924411	0.00976525	0.0515805	0.0827125	0.0249556	0.011518	0.0146896	0.010544	0.029554	0.074039	0.0110058	0.00354032	0.0549812	0.105523	0.0190799	0.000140642	0.00654167	0.00412748	0.0109028	0.00747619	0.00809921	0.0127718	0.0027257
DU188	196	3	52	22.152	48.1825	31.2507	12.3582	0.36069	0.181279	0.10784	0.108832	0.238354	0.032682	0.0673051	0.721069	0.176266	0.0440416	0.0304854	0.0936093	0.132276	0.0324661	0.238372	0.238028	0.0403603	0.095261	0.17325	0.110594	0.0151069	0.106166	0.134377	0.037809	0.0302138	0.0198644	0.0197027	0.0365577	0.125066	0.0113906	0.00577227	0.0828612	0.123902	0.0396394	0.0141736	0.0158869	0.0104355	0.00755407	0.00646379	0.00739832	0.00918949	0.00342659
DU189	197	3	53	15.8936	31.6815	23.0225	9.26525	0.306976	0.192231	0.0772313	0.097779	0.0477559	0.0390404	0.0671062	0.492808	0.15161	0.0422521	0.024974	0.116861	0.138907	0.0446087	0.185238	0.203753	0.038686	0.0745521	0.093146	0.0887399	0.0126865	0.0418988	0.0610954	0.0190297	0.0176943	0.0126865	0.0124681	0.0245514	0.088739	0.00969741	0.0048487	0.0749956	0.0973463	0.0277242	0.000140642	0.00716469	0.00077877	0.00412748	0.000389385	0.00591865	0.0105913	0.00552927
DU190	198	3	54	9.51825	20.4192	15.2158	4.03104	0.200537	0.124775	0.0598011	0.111383	0.0134623	0.0287398	0.0323104	0.473124	0.0677027	0.036983	0.0285909	0.0297104	0.106527	0.0299687	0.137701	0.115139	0.0301381	0.029345	0.0571918	0.0400079	0.00534168	0.0207825	0.0257903	0.0105164	0.0113511	0.00751173	0.00677279	0.0110828	0.0635719	0.00746547	0.00407907	0.0579405	0.0808364	0.0181453	0.00747619	0.0105134	0.0088001	0.00498413	0.00607441	0.00319296	0.00560715	0.0037381
DU191	199	3	55	16.8968	42.0146	28.8105	8.76179	0.25662	0.183609	0.140717	0.15843	0.0664614	0.0275953	0.0352929	0.387526	0.226571	0.044141	0.0182568	0.0589902	0.0806917	0.0310022	0.220718	0.372026	0.0375404	0.0378929	0.141349	0.0933223	0.00567553	0.0528325	0.0706937	0.0280438	0.0136046	0.00951486	0.0144692	0.0319399	0.0735772	0.0100053	0.00646494	0.0653388	0.122111	0.034188	0.00895586	0.00693106	0.00864435	0.00623016	0.00942312	0.00537351	0.00747619	0.0027257
DU192	200	3	56	14.7041	26.4887	19.7189	5.0964	0.235095	0.214017	0.0967871	0.158289	0.0493146	0.0371329	0.0273396	0.452843	0.0816211	0.0332052	0.0403889	0.0539954	0.133654	0.0371165	0.143385	0.166981	0.00395521	0.0473221	0.0801038	0.0431803	0.00509128	0.0304642	0.0391445	0.0120188	0.00442357	0.00859676	0.00469478	0.0195487	0.0879694	0.000387252	0.00754243	0.0538909	0.0939197	0.0186126	0.0067753	0.0057629	0.00646379	0.00770983	0.00755407	0.00412748	0.0102798	0.00327084
DU193	201	3	57	15.459	42.1303	26.8071	4.54355	0.307865	0.150056	0.0702875	0.0871509	0.0120452	0.0347167	0.0232635	0.222097	0.148131	0.0488136	0.021357	0.0518425	0.0719078	0.0297965	0.238458	0.269633	0.0289044	0.0288162	0.105395	0.078077	0.00600938	0.0428169	0.0553364	0.0182785	0.0139384	0.00801251	0.0100822	0.0187791	0.0681128	0.00600316	0.00346336	0.0529564	0.0669742	0.0256994	0.0104355	0.00545139	0.00498413	0.00319296	0.00404961	0.00560715	0.00903374	4.39175e-05
DU194	202	3	58	15.3192	33.1006	22.0431	5.43645	0.240427	0.110329	0.091969	0.0704293	0.0362774	0.0272138	0.0304215	0.230249	0.0844047	0.0253512	0.0223043	0.0688076	0.0827585	0.0226488	0.151911	0.145882	0.0259082	0.0401841	0.103721	0.0700578	0.00976525	0.0355555	0.052916	0.0223683	0.0137715	0.00876369	0.00515656	0.0165472	0.0744238	0.00600316	0.00377121	0.0537351	0.0716469	0.0197808	0.000140642	0.00482838	0.00552927	0.00366022	0.00366022	0.00521776	0.00732044	0.0027257
DU195	203	3	59	15.8026	38.7981	26.4191	6.10062	0.326329	0.103688	0.0668865	0.0959368	0.0289086	0.0236531	0.0332052	0.253711	0.0941476	0.0462287	0.0237683	0.0791416	0.0851698	0.035308	0.116689	0.119186	0.0259963	0.0401841	0.0875943	0.0634486	0.00567553	0.0244549	0.0354721	0.0217006	0.00817944	0.0094314	0.00638798	0.0142383	0.0694211	0.00600316	0.00400211	0.0408076	0.0567724	0.0305278	0.000140642	0.00381597	0.00591865	0.00436111	0.00280357	0.00545139	0.00786558	0.00147966
DU196	204	3	60	15.6347	32.5729	20.537	9.22362	0.334425	0.17126	0.110816	0.132073	0.0379779	0.034971	0.0288308	0.391006	0.253314	0.0460299	0.0289353	0.0937815	0.0866338	0.0506368	0.32647	0.45754	0.056575	0.065211	0.224802	0.230882	0.0131873	0.100991	0.119437	0.0430673	0.0219509	0.0108503	0.0132377	0.0214728	0.0828898	0.010467	0.00592619	0.0754628	0.124292	0.0404961	0.00747619	0.0084886	0.00366022	0.00599653	0.000194693	0.00545139	0.00623016	0.00210268
DU197	205	3	61	13.5063	31.3616	23.4871	4.23158	0.4225	0.190833	0.0901268	0.096362	0.0205478	0.0291213	0.0243571	0.290396	0.100013	0.0514978	0.0183429	0.0377193	0.0849976	0.0260074	0.139854	0.145452	0.0163028	0.0244982	0.0750808	0.052257	0.00909754	0.0292957	0.0301304	0.0176108	0.00417318	0.00592592	0.00500263	0.00923563	0.0580305	0.00531049	0.0033864	0.0617565	0.0698557	0.0327862	0.0129276	0.00350447	0.00482838	0.00693106	0.00498413	0.00443899	0.00420536	0.00397173
DU198	206	3	62	18.5738	37.9433	25.4009	6.63893	0.42092	0.155066	0.0932444	0.153612	0.0352855	0.0056414	0.0251524	0.215734	0.115522	0.0421527	0.0155011	0.0568373	0.107388	0.0317772	0.195227	0.185668	0.0222951	0.0489964	0.122844	0.0676785	0.0141054	0.0484924	0.0713614	0.0310485	0.0094314	0.00600938	0.00615709	0.0207802	0.0948191	0.00861992	0.00815814	0.08107	0.112766	0.0246091	0.00747619	0.00630804	0.00311508	0.00443899	0.00366022	0.00404961	0.00755407	0.00350447
DU199	207	3	63	15.9427	28.3661	22.0158	5.90018	0.280514	0.183609	0.0783649	0.138591	0.0198392	0.028867	0.0331057	0.424609	0.163342	0.0228658	0.019118	0.047795	0.119961	0.0420251	0.281345	0.24862	0.0234407	0.032253	0.100725	0.0755214	0.00709441	0.0451538	0.0453208	0.0190297	0.0112676	0.00567553	0.00577227	0.0171629	0.073962	0.00130838	0.0048487	0.0672079	0.0738274	0.0219613	0.00786558	0.0037381	0.00077877	0.0135506	0.00256994	0.00249206	0.00506201	0.00786558
DU200	208	3	64	14.4695	39.7561	26.4442	11.8263	0.45222	0.14959	0.0681619	0.142984	0.121586	0.0398034	0.0499072	0.470638	0.233231	0.053685	0.0260935	0.127023	0.111091	0.0446948	0.333187	0.331723	0.0489083	0.0903261	0.16338	0.115353	0.0131873	0.107167	0.115848	0.0312154	0.0191132	0.0137715	0.012776	0.0471017	0.125989	0.00969741	0.00746547	0.146097	0.15591	0.0323968	0.0116816	0.00957887	0.00926737	0.00630804	0.00755407	0.0170551	0.0102019	0.00342659
DU201	209	3	65	14.8211	39.7707	27.9537	5.45985	0.314776	0.152153	0.0602262	0.0945197	0.0240905	0.0056414	0.0331057	0.194658	0.125762	0.0324098	0.0152427	0.056665	0.0679464	0.0261796	0.156647	0.165086	0.0214139	0.0432684	0.0885636	0.0604524	0.00475743	0.0408972	0.0564214	0.021784	0.01494	0.00667709	0.0111597	0.0197027	0.0912018	0.00800421	0.00230891	0.0647158	0.0826275	0.027257	0.00957887	0.00381597	0.00521776	0.00638592	0.0047505	0.00934524	0.0103576	0.00256994
DU202	210	3	66	14.4735	33.0788	21.7771	6.77465	0.343904	0.179881	0.0789318	0.15262	0.0238071	0.0432369	0.050106	0.232734	0.103194	0.0412579	0.0251462	0.0579568	0.0601097	0.0311744	0.14683	0.157422	0.0271419	0.0297856	0.0734065	0.0490845	0.00559207	0.0350547	0.0383098	0.0143558	0.00959832	0.0100156	0.00600316	0.0119294	0.0624175	0.00615709	0.00892777	0.0495298	0.0697778	0.0352783	0.000140642	0.00560715	0.00280357	0.00669742	0.00124603	0.00311508	0.0037381	0.00280357
DU203	211	3	67	12.6511	31.517	21.4511	4.87952	0.42556	0.158328	0.070571	0.0948032	0.0238071	0.0412022	0.032211	0.150318	0.0777438	0.0403632	0.0165345	0.041164	0.0465893	0.0237683	0.116603	0.112727	0.0312837	0.0270538	0.062303	0.0203564	0.00517475	0.0235368	0.0213667	0.00517475	0.00651017	0.00851329	0.000626153	0.0100053	0.0481022	0.00492567	0.00538745	0.0707123	0.0720363	0.0203259	0.000140642	0.00428324	0.00077877	0.00482838	0.00529564	0.00397173	0.0047505	0.00241419
DU204	212	3	68	12.8689	31.8793	22.8406	7.12367	0.439285	0.199337	0.0970705	0.118185	0.0396785	0.0354797	0.0300238	0.455627	0.167616	0.0331057	0.0157594	0.0760414	0.0763859	0.0534787	0.297535	0.269891	0.032958	0.0634486	0.0992265	0.0849506	0.00968179	0.0478247	0.0594261	0.0242879	0.0140219	0.00542514	0.00985134	0.0161623	0.102669	0.00646494	0.00523352	0.0833284	0.0839514	0.0256215	0.00724256	0.00529564	0.00381597	0.00934524	0.00397173	0.00397173	0.00646379	0.00366022
DU205	213	3	69	10.4122	29.3767	19.1031	3.97587	0.178123	0.0654749	0.0775147	0.0863006	0.0120452	0.0465433	0.0307197	0.148727	0.111148	0.0514978	0.0130037	0.0400444	0.043403	0.0170512	0.142782	0.172148	0.0230882	0.0250269	0.0582493	0.05446	0.00717788	0.0339697	0.0272092	0.0133542	0.0105164	0.0073448	0.00592619	0.012622	0.0635719	0.00107749	0.00315551	0.0574732	0.0802912	0.0228958	0.000140642	0.00490625	0.00358234	0.00529564	0.00241419	0.00467262	0.00661955	0.00334871
DU206	214	3	70	12.7928	29.2585	21.053	10.3499	0.312802	0.163105	0.098771	0.0983459	0.0732634	0.0283583	0.0540827	0.392099	0.206886	0.0503048	0.0341024	0.147777	0.126678	0.0408195	0.305716	0.351874	0.0525213	0.0855675	0.193342	0.18171	0.0185289	0.132457	0.157746	0.0373083	0.0325508	0.0189463	0.0197796	0.0395593	0.082428	0.00708065	0.000308599	0.0645601	0.111053	0.034188	0.0124603	0.00739832	0.00732044	0.00654167	0.0047505	0.00646379	0.0110585	0.0037381
DU207	215	3	71	19.9373	49.2783	34.3505	11.069	0.379746	0.150872	0.135899	0.138449	0.108124	0.0403121	0.0370824	0.470837	0.133417	0.0507025	0.0204959	0.0887006	0.121253	0.0488284	0.237597	0.209437	0.0556938	0.0631842	0.132096	0.0896211	0.011518	0.0923943	0.115514	0.032217	0.0188628	0.0121857	0.0187021	0.029477	0.0808887	0.00854296	0.00577227	0.113	0.114946	0.0299827	0.0143294	0.0103576	0.0111364	0.00973463	0.00451687	0.00786558	0.0105913	0.00412748
DU208	218	4	2	14.9831	26.3817	21.5882	4.48144	0.318388	0.10571	0.0843591	0.134603	0.0118474	0.0460636	0.0321883	0.226511	0.0344733	0.0308968	0.0112573	0.0221708	0.0606691	0.0278425	0.0666844	0.0748481	0.0175407	0.0199721	0.0375996	0.0428097	0.00375341	0.0232712	0.0270246	0.0236882	0.00792387	0.00492114	0.00432038	0.0168958	0.0893393	0.00640342	0.00594053	0.0782813	0.101452	0.0403877	0.0045054	0.00378132	0.00426404	0.00643628	0.00241361	0.00305724	0.000351605	0.00281587
DU209	219	4	3	12.5375	28.7142	23.0018	5.04631	0.493511	0.148524	0.0773648	0.128894	0.0316882	0.0492186	0.0301021	0.35735	0.0941807	0.0304001	0.014179	0.0270691	0.109479	0.0341156	0.146774	0.132595	0.0294371	0.0276136	0.0690339	0.064779	0.00533819	0.0261071	0.0339475	0.0214362	0.00834092	0.00492114	0.00771497	0.0135012	0.0961285	0.00532333	0.00331744	0.0948547	0.0860048	0.0435254	0.00716037	0.00265497	0.00265497	0.00619492	0.00611447	0.00402268	0.0057122	0.000724082
DU210	220	4	4	15.6768	36.0997	23.6614	8.54042	0.24294	0.178298	0.0843591	0.157013	0.0563821	0.0528785	0.0399374	0.314333	0.112659	0.0503688	0.0307642	0.0740747	0.0796604	0.0352327	0.168945	0.205897	0.0320421	0.0332578	0.125216	0.0812776	0.00642251	0.0410373	0.0653094	0.0201016	0.0132621	0.00775706	0.00424323	0.0248422	0.0908823	0.00740637	0.00447468	0.0602597	0.106601	0.0316987	0.00989579	0.0118267	0.00402268	0.00410313	0.00498812	0.00949352	0.00732127	0.00241361
DU211	221	4	5	10.4141	23.1229	18.717	3.07288	0.264497	0.0649721	0.0800769	0.0399671	0.0212682	0.0257451	0.0416263	0.192435	0.0379505	0.0226511	0.00807775	0.0309361	0.0462322	0.0212256	0.0560286	0.0684031	0.0215351	0.0209273	0.0245743	0.035255	0.00834092	0.00975888	0.0191007	0.01468	0.00675615	0.00442069	0.00347174	0.00601768	0.0604854	0.00393463	0.00416608	0.0417554	0.0540648	0.022527	0.00378132	0.00241361	0.00297678	0.00466631	0.00257451	0.00305724	0.00563175	0.00249406
DU212	222	4	6	23.5727	47.9693	31.4931	7.98287	0.279472	0.147255	0.10106	0.122899	0.026835	0.0291526	0.0302014	0.24022	0.0662643	0.0242406	0.01289	0.0408184	0.0747622	0.0213115	0.125721	0.126666	0.0232718	0.0330842	0.0710311	0.0513195	0.00650592	0.0253564	0.0442903	0.017933	0.0100925	0.0035866	0.00509188	0.0202904	0.0853276	0.00547763	0.00262309	0.0828672	0.114164	0.0341928	0.00530993	0.00506857	0.00337905	0.00732127	0.00313769	0.00643628	0.00716037	0.00241361
DU213	223	4	7	16.1053	38.5846	26.5331	6.81918	0.272413	0.160757	0.106769	0.160011	0.0236948	0.03256	0.0270223	0.252837	0.0887166	0.0366589	0.0281862	0.0497555	0.0618721	0.0184757	0.128728	0.135431	0.0390758	0.0318685	0.0844905	0.0753728	0.00700637	0.0350319	0.0463755	0.0219366	0.0152639	0.00917501	0.00864077	0.019056	0.0996003	0.00918081	0.00609483	0.0635583	0.10821	0.0513294	0.0102176	0.0045054	0.00893034	0.00820626	0.00442495	0.00426404	0.00820626	0.00386177
DU214	224	4	8	10.0438	32.4361	20.5413	5.8836	0.254863	0.10721	0.0797914	0.143025	0.0256931	0.0365985	0.0305988	0.171671	0.169784	0.0366589	0.0256941	0.0591223	0.0794026	0.028444	0.238981	0.312368	0.0329105	0.0449806	0.0835353	0.101858	0.00834092	0.0474598	0.0649758	0.0221034	0.0119275	0.0090916	0.00779212	0.0193646	0.102223	0.00825502	0.00370319	0.0777181	0.123416	0.0423186	0.000140642	0.00748218	0.00394222	0.00788445	0.00386177	0.00659719	0.00772354	0.00353996
DU215	225	4	9	18.4232	42.0609	30.777	7.24011	0.401276	0.174028	0.181565	0.124041	0.033972	0.0352103	0.0409309	0.160743	0.171572	0.0382485	0.0339437	0.0903161	0.0495836	0.0342015	0.199795	0.297588	0.0286556	0.0617397	0.152309	0.128776	0.0167653	0.0477101	0.0708144	0.0334471	0.017933	0.00975888	0.00910366	0.0197503	0.127451	0.0244565	0.00447468	0.0565588	0.0959811	0.0580875	0.00764309	0.00611447	0.00884989	0.00595356	0.00683855	0.00772354	0.00868898	0.00651674
DU216	226	4	10	13.0998	27.9419	21.1653	6.56587	0.227011	0.11021	0.0709415	0.101488	0.0291189	0.0201923	0.031791	0.334798	0.309564	0.0387452	0.0320532	0.0727857	0.0818087	0.0330844	0.28908	0.473751	0.0286556	0.0546193	0.155348	0.132337	0.00859115	0.0621399	0.104929	0.0301107	0.0168487	0.0099257	0.0128068	0.0250737	0.0618741	0.00756067	0.00416608	0.0550302	0.0942916	0.0244579	0.00981533	0.00828672	0.00442495	0.00418358	0.00394222	0.0107808	0.00884989	0.00402268
DU217	227	4	11	17.6177	39.9327	30.5948	8.95444	0.27413	0.198379	0.162009	0.0800769	0.0610925	0.0196875	0.046991	0.31473	0.173062	0.0486799	0.0207959	0.0624737	0.132252	0.0378967	0.230388	0.265706	0.0216219	0.0464568	0.166376	0.139197	0.0072566	0.0613892	0.0955035	0.0294434	0.0196012	0.00759024	0.0161243	0.0290083	0.0973629	0.0114182	0.00979801	0.0968661	0.107405	0.0300092	0.00579266	0.00547084	0.0067581	0.00643628	0.00281587	0.00603402	0.00683855	0.00233315
DU218	228	4	12	15.5074	32.1376	22.8537	10.6035	0.298167	0.134099	0.121043	0.0786495	0.064661	0.027512	0.0470904	0.262971	0.104115	0.0403348	0.024577	0.0679734	0.0960737	0.0311079	0.206842	0.207787	0.0277004	0.0614792	0.132337	0.104984	0.012845	0.0647255	0.0967547	0.0291098	0.0147634	0.0175159	0.0106467	0.0291626	0.109707	0.0101838	0.00624913	0.080534	0.117623	0.0275151	0.00852808	0.00458585	0.0067581	0.00595356	0.00563175	0.00498812	0.00337905	0.00168952
DU219	229	4	13	12.844	32.1697	22.9351	4.31331	0.161769	0.0928998	0.10106	0.0668021	0.0181279	0.0350841	0.0304001	0.188461	0.069344	0.0331818	0.0124604	0.0356624	0.0665125	0.0179601	0.117987	0.130533	0.0145015	0.0291766	0.0679919	0.0448069	0.0045041	0.025273	0.0240219	0.0112602	0.00959206	0.00300273	0.00771497	0.0216019	0.0766868	0.00324029	0.00216019	0.0618688	0.10282	0.0273542	0.00740173	0.00289633	0.00724082	0.00627538	0.00587311	0.00410313	0.00201134	0.00209179
DU220	230	4	14	15.4523	42.107	29.4278	6.11383	0.344618	0.190647	0.118331	0.134461	0.0234093	0.0421513	0.0497727	0.17485	0.0689466	0.057025	0.00928082	0.0336859	0.042623	0.0201084	0.107847	0.11094	0.0191037	0.0148488	0.0565296	0.0569638	0.00483773	0.0178496	0.0328632	0.0130952	0.00742342	0.0063391	0.00455183	0.0112639	0.0859448	0.00540048	0.00408893	0.0868898	0.104187	0.0243774	0.000140642	0.00627538	0.00683855	0.00603402	0.00362041	0.0045054	0.00297678	0.00370086
DU221	231	4	15	14.6321	41.264	28.2613	6.56729	0.352535	0.146678	0.0962064	0.118046	0.0289761	0.0369771	0.0385465	0.224226	0.0712316	0.0563296	0.018046	0.0443417	0.0672859	0.0266394	0.10355	0.122455	0.0316948	0.0278741	0.0625213	0.0430702	0.00475432	0.0231043	0.0367835	0.0178496	0.0102593	0.00775706	0.00424323	0.01651	0.100835	0.00416608	0.00501473	0.0732932	0.102739	0.0355605	0.00539039	0.00539039	0.00707991	0.00989579	0.00595356	0.00273542	0.00434449	0.0032986
DU222	232	4	16	14.0466	28.6136	18.7195	5.38673	0.261731	0.100055	0.15787	0.0843591	0.0302608	0.0056414	0.0282145	0.175844	0.115938	0.0484812	0.0273269	0.0360921	0.0779417	0.0247489	0.124604	0.161641	0.0184959	0.0332578	0.0595689	0.0511459	0.0063391	0.0297771	0.0322794	0.0149302	0.00784047	0.00675615	0.00609483	0.0185931	0.0759924	0.00717492	0.00578623	0.0548693	0.0748218	0.0251015	0.000140642	0.00667765	0.00362041	0.00651674	0.00603402	0.00249406	0.00530993	0.00241361
DU223	233	4	17	20.2953	41.4147	29.7745	7.16327	0.292444	0.165489	0.154444	0.11776	0.02084	0.0314242	0.0329831	0.178327	0.145841	0.0441099	0.0183898	0.0433964	0.0589504	0.0299049	0.170664	0.243965	0.0263979	0.0419413	0.101771	0.0656473	0.00625569	0.0386185	0.0558008	0.0204353	0.0145132	0.00708978	0.00848647	0.0200589	0.0731379	0.00501473	0.00516903	0.0636388	0.112876	0.0304114	0.012953	0.0067581	0.00426404	0.00466631	0.00378132	0.00370086	0.00458585	0.00337905
DU224	234	4	18	21.9782	49.1885	30.2121	12.8042	0.35883	0.116904	0.0910678	0.152731	0.0593796	0.0336958	0.0286119	0.307677	0.141271	0.036957	0.0209678	0.0672859	0.0549115	0.0274128	0.189397	0.223513	0.0249217	0.0490618	0.138155	0.11497	0.0112602	0.0649758	0.114354	0.0320291	0.0169321	0.0105096	0.014967	0.0328658	0.0897251	0.00902651	0.00478328	0.0732127	0.11006	0.0336296	0.00941307	0.0126312	0.00667765	0.00780399	0.00563175	0.00643628	0.0079649	0.00281587
DU225	235	4	19	10.4047	23.2313	16.0382	10.59	0.198206	0.213496	0.125754	0.121471	0.0688005	0.0185516	0.0415269	0.280853	0.1065	0.0375531	0.0188194	0.102862	0.0610987	0.0201084	0.141704	0.179859	0.0282214	0.0696417	0.103855	0.0730283	0.0157643	0.0701471	0.0864119	0.0272748	0.0157643	0.00625569	0.00833217	0.0245336	0.0916538	0.00732922	0.00601768	0.102739	0.152138	0.03371	0.000140642	0.00707991	0.00603402	0.00772354	0.00539039	0.0102176	0.0157689	0.00490767
DU226	236	4	20	15.3694	33.0724	23.0777	5.53605	0.174741	0.271891	0.0825035	0.105913	0.0389679	0.033191	0.0296053	0.273402	0.171472	0.0493753	0.0184757	0.0295611	0.0932379	0.0353187	0.191116	0.241215	0.0197116	0.0234455	0.0681655	0.0675577	0.00942524	0.0309448	0.0435396	0.0180998	0.00742342	0.00675615	0.00532333	0.0135012	0.0574765	0.00686632	0.00393463	0.0428817	0.07273	0.0231706	0.000140642	0.00442495	0.0034595	0.00579266	0.00418358	0.0034595	0.00740173	0.00362041
DU227	237	4	21	16.897	34.7371	21.0812	12.1448	0.189716	0.403335	0.102487	0.13546	0.152018	0.0479566	0.0417256	0.317214	0.192335	0.0463949	0.0277565	0.0705514	0.0670281	0.0220849	0.189054	0.262613	0.0313475	0.0545324	0.0858799	0.0728546	0.00583864	0.0482939	0.0802397	0.0308614	0.0135123	0.0117607	0.0128068	0.0331744	0.094817	0.00848647	0.00486043	0.0659719	0.115612	0.046824	0.00836717	0.00740173	0.00876944	0.00691901	0.00836717	0.0100567	0.00820626	0.00289633
DU228	238	4	22	14.2924	31.49	21.6003	8.82229	0.393645	0.19157	0.0735109	0.103343	0.0543838	0.0388701	0.0556342	0.56876	0.172367	0.061893	0.0242332	0.0875662	0.150985	0.0487243	0.340125	0.275417	0.0374259	0.0682524	0.129384	0.117314	0.0110934	0.0733167	0.0783212	0.0271914	0.0151805	0.01101	0.0146584	0.0126525	0.0695119	0.00678917	0.00493758	0.080534	0.0822235	0.0292046	0.0118267	0.00683855	0.00168952	0.00957397	0.00257451	0.00241361	0.00418358	4.39175e-05
DU229	239	4	23	13.5308	30.0258	20.559	6.74274	0.364744	0.169989	0.0746528	0.162866	0.0468186	0.0056414	0.0498721	0.591411	0.103122	0.0663636	0.0210537	0.0881678	0.142821	0.0519038	0.203576	0.178742	0.0362102	0.0443727	0.0983841	0.0667762	0.00825751	0.0530483	0.0532151	0.0177662	0.00742342	0.00892478	0.000626153	0.0142727	0.0754524	0.00825502	0.00262309	0.0755459	0.0820626	0.0273542	0.000140642	0.000389385	0.00820626	0.010459	0.000194693	0.0034595	0.00506857	0.000482721
DU230	240	4	24	14.421	32.3255	22.2602	7.44839	0.50448	0.409913	0.0929234	0.13546	0.0231238	0.0449278	0.0530512	0.392022	0.11564	0.0434145	0.02071	0.0462322	0.0779417	0.0375529	0.20667	0.154165	0.0272662	0.0257032	0.105678	0.0879639	0.00825751	0.060138	0.061556	0.0193509	0.0120109	0.00867456	0.00717492	0.0212933	0.0919624	0.00763782	0.00354889	0.0725691	0.0905102	0.0375718	0.00732127	0.00699946	0.00716037	0.00370086	0.000194693	0.00659719	0.00474676	0.00281587
DU231	241	4	25	19.2586	40.3087	28.3548	6.01106	0.489314	0.329708	0.105056	0.0940654	0.0181279	0.0314242	0.0381491	0.285622	0.0972605	0.0467923	0.0138353	0.055599	0.0639345	0.032311	0.140072	0.116096	0.0192774	0.0336052	0.0890928	0.0502775	0.00592205	0.034865	0.0400364	0.0182666	0.00180312	0.00784047	0.00486043	0.0202904	0.073678	0.00717492	0.00432038	0.0629951	0.065811	0.0235729	0.000140642	0.0101371	0.0119071	0.00482721	0.00394222	0.00603402	0.00756263	0.00209179
DU232	242	4	26	14.6329	34.9617	25.3296	6.94086	0.241319	0.815441	0.103201	0.103772	0.0436783	0.0391225	0.0405335	0.477758	0.111666	0.0308968	0.0227724	0.109307	0.0722701	0.0440839	0.203405	0.199194	0.0216219	0.0573111	0.0919583	0.0632159	0.00950865	0.0588035	0.0655596	0.0101759	0.0180164	0.0126782	0.013424	0.0109553	0.0744495	0.00462898	0.00624913	0.0539843	0.0898666	0.0396636	0.0123898	0.00820626	0.00635583	0.00691901	0.00788445	0.00756263	0.011183	0.00707991
DU233	243	4	27	15.1934	39.1986	27.7554	6.3955	0.23407	0.589827	0.166292	0.125611	0.0329728	0.0201923	0.0361622	0.210118	0.0712316	0.0465936	0.0199366	0.0569739	0.0471775	0.0226864	0.117901	0.117385	0.0241401	0.0466304	0.0508854	0.0610451	0.0102593	0.0460419	0.0401198	0.0130952	0.0134289	0.0121777	0.00617198	0.0140412	0.0790784	0.00810072	0.00339459	0.0851199	0.103383	0.03902	0.0131139	0.00313769	0.00756263	0.0123094	0.00683855	0.00378132	0.0114244	0.00201134
DU234	244	4	28	10.9858	25.4188	18.9895	5.12041	0.519169	0.250887	0.122185	0.179566	0.0329728	0.0333172	0.0362616	0.172367	0.112759	0.0335792	0.023288	0.0346312	0.0616143	0.0199366	0.125979	0.212685	0.0390758	0.0258769	0.0736361	0.0765885	0.00708978	0.0367	0.0382848	0.0130952	0.0111768	0.00642251	0.00632627	0.0118811	0.0651915	0.00555478	0.000308599	0.0535016	0.0746609	0.0319401	0.000140642	0.00530993	0.00699946	0.00466631	0.00321814	0.00386177	0.00740173	0.00297678
DU235	245	4	29	11.4405	25.9526	14.3218	6.98792	0.177221	0.0978621	0.104343	0.0876421	0.0422509	0.0412679	0.0506668	0.270124	0.128157	0.0415269	0.0228583	0.0346312	0.0882537	0.0256082	0.160782	0.148493	0.017367	0.0403783	0.0871824	0.0599162	0.0081741	0.0540492	0.052381	0.0221868	0.0139293	0.00842433	0.00964371	0.0262309	0.0692033	0.000387252	0.00478328	0.0882575	0.089223	0.0210788	0.00579266	0.00112635	0.00756263	0.00611447	0.000194693	0.0045054	0.00683855	0.000804536
DU236	246	4	30	11.6383	26.0468	14.895	6.49045	0.242177	0.0782435	0.092067	0.0942081	0.0747955	0.0334434	0.037255	0.242704	0.0970618	0.0265256	0.0235458	0.0588645	0.082754	0.029733	0.133197	0.123744	0.0228376	0.0401178	0.0844905	0.0386416	0.00809069	0.0301107	0.0668108	0.0139293	0.0140127	0.00834092	0.00856362	0.0200589	0.0785384	0.00879507	0.00401178	0.0833499	0.101693	0.0283197	0.00595356	0.00514903	0.00498812	0.00587311	0.00506857	0.0067581	0.00716037	0.00297678
DU237	247	4	31	13.9737	30.309	19.2993	8.62113	0.327735	0.174605	0.113621	0.177711	0.0318309	0.0609554	0.0402354	0.395698	0.148821	0.0800735	0.0334281	0.0634189	0.130103	0.0403028	0.245942	0.252988	0.0221429	0.0380338	0.0674708	0.0766754	0.00925842	0.0458751	0.0433728	0.0215196	0.00180312	0.00642251	0.00902651	0.0128068	0.0743723	0.00216019	0.00177444	0.0715232	0.0945329	0.018263	0.0112635	0.00402268	0.00667765	0.00643628	0.00482721	0.0067581	0.00740173	0.00201134
DU238	248	4	32	17.1145	40.0031	27.3405	6.00436	0.524987	0.215574	0.0963492	0.188702	0.024123	0.05881	0.0415269	0.332414	0.0844447	0.0643767	0.0247489	0.0433105	0.0817228	0.0311939	0.114807	0.139728	0.0245743	0.0235323	0.0710311	0.0570506	0.0072566	0.0169321	0.0380346	0.016515	0.0140962	0.00517137	0.0185931	0.00763782	0.0619512	0.00956656	0.00594053	0.0454563	0.0633169	0.0314573	0.00635583	0.00370086	0.0034595	0.00748218	0.0045054	0.00498812	0.00973488	0.00321814
DU239	249	4	33	14.8025	26.9049	19.6346	5.92497	0.402611	0.279392	0.150305	0.134889	0.0234093	0.0513641	0.0406328	0.441298	0.245287	0.0371557	0.0190772	0.0514742	0.0997688	0.0324829	0.223427	0.365733	0.0250953	0.0256163	0.0750255	0.0683392	0.00308614	0.0431226	0.0577192	0.0251896	0.00809069	0.00717319	0.00871792	0.0202132	0.0882593	0.00763782	0.00362604	0.119232	0.135806	0.0349973	0.00667765	0.00466631	0.0055513	0.0142403	0.00257451	0.00506857	0.00217225	0.00249406
DU240	250	4	34	16.5375	34.2738	24.9789	6.89623	0.415202	0.224575	0.11462	0.143168	0.0516717	0.0493448	0.0312942	0.302908	0.378213	0.052157	0.0380685	0.0741606	0.050357	0.0345453	0.311681	0.510445	0.0270925	0.0366444	0.0796278	0.115056	0.00717319	0.0961708	0.0892478	0.0225205	0.00975888	0.00433728	0.00894936	0.0168186	0.11071	0.0111096	0.00324029	0.120922	0.141679	0.0467435	0.011183	0.00667765	0.00611447	0.0107808	0.00804536	0.00563175	0.00627538	0.00466631
DU241	251	4	35	11.6345	27.7993	20.2608	9.67076	0.226439	0.163758	0.107483	0.100203	0.0361131	0.0056414	0.0509649	0.279959	0.169883	0.0568263	0.0317095	0.0707233	0.0803478	0.0242332	0.241989	0.266222	0.0370786	0.0468041	0.141107	0.0987315	0.0138459	0.0662269	0.096004	0.0281089	0.02202	0.0105096	0.00887221	0.0290854	0.099446	0.0101066	0.0126525	0.0895448	0.126151	0.0272738	0.0117462	0.012953	0.00836717	0.0107003	0.000965443	0.00836717	0.013838	0.00241361
DU242	253	4	37	11.3552	30.8573	23.3361	5.16371	0.336129	0.186954	0.111765	0.0847873	0.0218391	0.0328124	0.0182798	0.194918	0.119912	0.0382485	0.0196788	0.0308501	0.0729575	0.0292174	0.186562	0.18914	0.0296108	0.0233586	0.0721599	0.0552271	0.00458751	0.0351987	0.0298605	0.0121777	0.0119275	0.00700637	0.00362604	0.0118811	0.0751438	0.00378034	0.00439753	0.0524557	0.0583288	0.0269519	0.00514903	0.00273542	0.00370086	0.00619492	0.00185043	0.00627538	0.00699946	0.00289633
DU243	254	4	38	13.4701	29.5627	19.3575	5.29525	0.466422	0.24731	0.160867	0.187132	0.00336733	0.0397535	0.0259295	0.210516	0.153491	0.0337779	0.0381545	0.0460604	0.0722701	0.0366077	0.228755	0.292432	0.0286556	0.0458489	0.101771	0.0964738	0.00375341	0.0675615	0.0779042	0.0229375	0.0168487	0.00759024	0.0143498	0.012884	0.0631856	0.00856362	0.00316314	0.0543061	0.0676614	0.0248601	0.0107003	0.00482721	0.00651674	0.011344	0.00466631	0.00418358	0.00522948	0.00418358
DU244	255	4	39	12.7148	28.8426	20.293	6.46046	0.209175	0.094977	0.113478	0.0919243	0.0398243	0.0353365	0.0279164	0.36341	0.200283	0.0475871	0.0233739	0.058177	0.100284	0.0365217	0.250152	0.216724	0.0330842	0.101423	0.0897875	0.0517537	0.00892478	0.056468	0.0739006	0.0198514	0.0154307	0.00072441	0.00964371	0.0157385	0.130306	0.00956656	0.00609483	0.115129	0.11344	0.0289633	0.018263	0.000389385	0.011344	0.0171366	0.00748218	0.00257451	0.00595356	0.00386177
DU245	256	4	40	9.04066	17.0928	12.5188	3.24964	0.293493	0.105363	0.110052	0.0642328	0.0255504	0.0460636	0.0358642	0.302511	0.0705362	0.0396393	0.0151243	0.0494977	0.121166	0.020624	0.117127	0.102347	0.0250085	0.0363839	0.0492355	0.0619134	0.00533819	0.0261905	0.0534653	0.0224371	0.00442069	0.01835	0.00802357	0.0114953	0.059791	0.00293169	0.00555478	0.0384568	0.0661328	0.0232511	0.00884989	0.00876944	0.0123898	0.00442495	0.000194693	0.00804536	0.0233315	0.00128726
DU246	257	4	41	13.5948	27.2226	17.1259	9.3774	0.401371	0.184992	0.13703	0.11619	0.0281197	0.0412679	0.0539453	0.353376	0.191739	0.0540446	0.0378967	0.0862772	0.0942691	0.0250067	0.238122	0.389193	0.0371654	0.0825802	0.116706	0.0959528	0.0100925	0.048711	0.0909994	0.0315287	0.0175159	0.0120109	0.0108781	0.0150442	0.0849418	0.012884	0.00455183	0.0917171	0.128243	0.0366064	0.000140642	0.00699946	0.00587311	0.0131139	0.00386177	0.00724082	0.0217225	0.00386177
DU247	258	4	42	13.3819	29.0921	20.4665	6.99737	0.738359	0.296241	0.181422	0.236805	0.0402525	0.0340744	0.0325857	0.281847	0.168293	0.0730198	0.00396317	0.0611847	0.0627315	0.020624	0.213115	0.248348	0.0475856	0.0532299	0.107936	0.0717258	0.01468	0.0463755	0.0672278	0.0195178	0.0210191	0.00575524	0.00709777	0.0163557	0.0835531	0.00239164	0.000308599	0.0699946	0.0831085	0.0325032	0.00691901	0.000389385	0.00941307	0.0143207	0.00144816	0.00563175	0.00732127	0.00273542
DU248	259	4	43	16.6753	36.2874	21.5863	5.97101	0.228919	0.0798592	0.10106	0.0977766	0.0649465	0.0265023	0.0422224	0.338474	0.179122	0.0429178	0.0221708	0.166539	0.129244	0.0313657	0.205209	0.321477	0.0473251	0.0831012	0.173931	0.150833	0.0152639	0.0875797	0.136291	0.0337807	0.021603	0.00984229	0.0124983	0.0234535	0.0857905	0.00948941	0.00347174	0.0644433	0.098797	0.0274347	0.00788445	0.00724082	0.0079649	0.00418358	0.00442495	0.0100567	0.00933261	4.39175e-05
DU249	260	4	44	18.8147	38.0179	24.6119	9.64047	0.298644	0.184646	0.100203	0.128751	0.0520999	0.0256189	0.0429178	0.573727	0.0989493	0.042123	0.0471775	0.0856757	0.109909	0.0344593	0.169289	0.173758	0.0290029	0.0507985	0.128603	0.0660815	0.0139293	0.0496285	0.0764028	0.0253564	0.0159312	0.0105096	0.00756067	0.0220648	0.0839389	0.0109553	0.00594053	0.0635583	0.112555	0.0389395	0.00941307	0.0057122	0.00772354	0.0055513	0.00482721	0.00804536	0.00804536	0.0022527
DU250	261	4	45	18.9388	40.7229	26.0143	10.4312	0.301887	0.235769	0.158013	0.213538	0.0602361	0.0323076	0.0498721	0.461267	0.109281	0.0319896	0.0339437	0.0731294	0.105956	0.0190772	0.123744	0.132509	0.0205799	0.0434175	0.132858	0.0753728	0.0090916	0.0599712	0.076236	0.0323628	0.0133455	0.00892478	0.0131154	0.0225277	0.100295	0.00987516	0.00624913	0.062432	0.102739	0.0333882	0.00828672	0.00828672	0.00635583	0.00732127	0.00305724	0.00402268	0.00353996	0.00193089
DU251	262	4	46	15.597	29.8272	19.8607	10.6072	0.25162	0.222959	0.12661	0.115334	0.0779358	0.0359675	0.0451034	0.467128	0.124183	0.039242	0.0248348	0.078801	0.153305	0.0396153	0.25909	0.242676	0.0380338	0.081625	0.151093	0.126692	0.012428	0.0950865	0.117774	0.0263573	0.0215196	0.0162648	0.0172044	0.027311	0.0964371	0.0124983	0.00740637	0.120519	0.129369	0.0299287	0.00981533	0.00917171	0.0103785	0.00909125	0.00289633	0.0131139	0.00804536	0.00458585
DU252	263	4	47	12.3785	29.4714	17.4045	12.9886	0.279853	0.250887	0.109909	0.137744	0.061378	0.0056414	0.0278171	0.345925	0.182003	0.0420237	0.0170148	0.103378	0.086535	0.0351468	0.2462	0.373037	0.0363839	0.0952581	0.136939	0.145362	0.0187671	0.0738171	0.100174	0.0265241	0.0268578	0.0106764	0.00771497	0.0228363	0.107007	0.00740637	0.00424323	0.0755459	0.126956	0.0514098	0.00683855	0.0067581	0.00699946	0.00812581	0.00209179	0.00860853	0.0144012	0.00136771
DU253	264	4	48	13.2791	31.8109	21.2099	9.18884	0.232353	0.104325	0.110909	0.054241	0.0296898	0.03256	0.0579191	0.194819	0.201078	0.0568263	0.0323969	0.089113	0.0640205	0.0214834	0.239754	0.346054	0.0417677	0.0787594	0.180617	0.131208	0.00650592	0.0627237	0.0882469	0.0276919	0.0177662	0.0133455	0.0181302	0.0198275	0.076301	0.00393463	0.00478328	0.0610642	0.116979	0.0341928	0.00965443	0.00764309	0.0055513	0.011183	0.00619492	0.00281587	0.00547084	0.00305724
DU254	265	4	49	18.4183	45.1198	28.671	8.58006	0.293875	0.132829	0.122613	0.159726	0.0705133	0.0365985	0.037255	0.312346	0.13988	0.0365596	0.0189054	0.062044	0.077512	0.0287877	0.181234	0.216295	0.0296976	0.0423755	0.114796	0.0886586	0.00800728	0.0457082	0.0665605	0.0216864	0.0119275	0.00800728	0.00563193	0.0138869	0.090188	0.00624913	0.00177444	0.0492376	0.0867289	0.0262279	0.0055513	0.0055513	0.0057122	0.00426404	0.000643628	0.00579266	0.00370086	0.00724082
DU255	266	4	50	16.3852	44.7915	28.382	5.40604	0.387541	0.172644	0.104914	0.229668	0.0342575	0.0636056	0.0286119	0.204555	0.0887166	0.0453021	0.0158118	0.0289596	0.0570599	0.0223427	0.116526	0.133713	0.0187564	0.0306528	0.0699022	0.0606109	0.00875797	0.0314453	0.0392023	0.0205187	0.0141796	0.0054216	0.00339459	0.0164329	0.0594053	0.0118039	0.00894936	0.0389395	0.0724887	0.0222052	0.00772354	0.00370086	0.00659719	0.00699946	0.00611447	0.00442495	0.00394222	0.00603402
DU256	267	4	51	15.1082	40.0862	24.3898	7.74816	0.217473	0.112403	0.145452	0.115476	0.128323	0.0357151	0.0581178	0.302014	0.105506	0.0390433	0.0216552	0.0785432	0.0863632	0.0351468	0.183726	0.192233	0.0294371	0.0649526	0.0935214	0.0809303	0.0127616	0.0663937	0.0774037	0.030361	0.0174325	0.00917501	0.0117268	0.0217562	0.0821644	0.00925796	0.00887221	0.0720864	0.0887403	0.0288024	0.00836717	0.00893034	0.00691901	0.00482721	0.00667765	0.00530993	0.00530993	0.00410313
DU257	268	4	52	17.8504	39.7332	28.6435	5.77585	0.63153	0.206111	0.190272	0.188987	0.0195553	0.0556549	0.0471897	0.146139	0.0832526	0.0310955	0.0177882	0.0354905	0.0395294	0.0170148	0.135861	0.138095	0.0179749	0.0218824	0.05844	0.03265	0.00642251	0.0246057	0.031195	0.0141796	0.0090916	0.00508796	0.00655772	0.0128068	0.0693576	0.00555478	0.00324029	0.0645238	0.0759482	0.0201938	0.00788445	0.00772354	0.00370086	0.00933261	0.00321814	0.0045054	0.00514903	0.00506857
DU258	269	4	53	13.4244	37.122	23.2688	6.01188	0.228156	0.136638	0.144024	0.0932089	0.00713698	0.0422776	0.0365596	0.342249	0.170777	0.0383478	0.0220849	0.0580911	0.116182	0.0397013	0.203405	0.265449	0.0267452	0.0483671	0.102205	0.0925662	0.00700637	0.0579694	0.0596376	0.0200182	0.0189339	0.0103427	0.0107238	0.0243793	0.101375	0.00439753	0.00594053	0.0843153	0.0901884	0.0411922	0.0135162	0.0055513	0.00273542	0.0111026	0.00490767	0.00732127	0.0142403	0.00442495
DU259	270	4	54	13.685	25.6799	20.0742	3.76948	0.204978	0.0927844	0.0874993	0.0673731	0.0219819	0.0439182	0.0586146	0.15965	0.069344	0.0438119	0.0112573	0.0442558	0.055513	0.0362639	0.171351	0.128728	0.026311	0.0408125	0.0628686	0.0501907	0.00483773	0.0373673	0.0203518	0.0144298	0.0120943	0.00967547	0.00648057	0.0105695	0.073678	0.00810072	0.00316314	0.0476285	0.0454563	0.0259865	0.00965443	0.00547084	0.0115853	0.00418358	0.00683855	0.00651674	0.00386177	4.39175e-05
DU260	271	4	55	16.2944	37.3404	20.4119	9.59585	0.2541	0.0913995	0.142597	0.0538128	0.0365413	0.030667	0.0312942	0.254526	0.128157	0.0419243	0.0160696	0.0807775	0.0950425	0.0385841	0.171094	0.213459	0.0209273	0.0468909	0.12704	0.0976895	0.0122612	0.0511298	0.0960874	0.0316955	0.012428	0.0131787	0.00833217	0.025768	0.0918853	0.00987516	0.00493758	0.0557543	0.108371	0.0324228	0.00884989	0.00370086	0.00788445	0.00667765	0.00321814	0.00337905	0.00683855	0.0012068
DU261	272	4	56	13.6516	34.4649	23.2298	8.23374	0.239125	0.316552	0.139599	0.109909	0.0314027	0.0286478	0.0345727	0.27529	0.166505	0.0376524	0.027155	0.0512164	0.0783714	0.0396153	0.185359	0.258574	0.0280477	0.0419413	0.117748	0.0844905	0.00767365	0.039953	0.0566348	0.0266075	0.0149302	0.00984229	0.00586338	0.0270024	0.0806214	0.00493758	0.00223734	0.0578461	0.0959006	0.0240556	0.0159298	0.00635583	0.0055513	0.00651674	0.000194693	0.00989579	0.00539039	0.0034595
DU262	273	4	57	17.0845	38.9657	30.2671	4.48093	0.221574	0.206341	0.137886	0.092067	0.0181279	0.044423	0.0226511	0.138092	0.078782	0.0456995	0.0114292	0.015468	0.0547396	0.0145228	0.0610128	0.0918629	0.015804	0.0202326	0.0372522	0.0388153	0.00642251	0.0119275	0.0235214	0.0170989	0.0045041	0.0045041	0.00393463	0.00925796	0.0560107	0.00617198	0.00385748	0.0355605	0.0579266	0.0230097	0.00828672	0.000389385	0.0055513	0.00458585	0.00498812	0.00699946	0.0119876	0.00233315
DU263	274	4	58	15.4636	39.9392	29.2105	5.99409	0.366366	0.189723	0.12818	0.114334	0.0101345	0.0362199	0.0353674	0.211807	0.0901075	0.0553361	0.00396317	0.0458885	0.0549115	0.0212256	0.101659	0.155024	0.0310001	0.0217956	0.0620002	0.0354287	0.00650592	0.0173491	0.0298605	0.0202684	0.0114271	0.0072566	0.00918081	0.00948941	0.0733694	0.00362604	0.000617198	0.0576852	0.0745	0.0252624	0.0126312	0.0034595	0.0057122	0.0125508	0.00313769	0.00257451	0.00193089	0.0034595
DU264	275	4	59	15.8277	46.4313	31.475	6.54208	0.458696	0.250079	0.127752	0.199264	0.0506725	0.043792	0.0237439	0.138191	0.0968631	0.0450041	0.0145228	0.0256082	0.0549115	0.0263816	0.127783	0.142821	0.0258769	0.0324763	0.0649526	0.0406388	0.00734001	0.0299439	0.0441235	0.0241887	0.016098	0.00917501	0.00972086	0.0168186	0.0927339	0.00439753	0.00763782	0.0794881	0.105314	0.0279978	0.00386177	0.00378132	0.00539039	0.00748218	0.00418358	0.00659719	0.00337905	0.00233315
DU265	276	4	60	17.3671	34.2362	24.9948	10.2773	0.518883	0.247887	0.112193	0.267779	0.0392534	0.0723135	0.0453021	0.328937	0.122495	0.0428184	0.020624	0.0648798	0.102433	0.0457166	0.165594	0.216552	0.026832	0.0438517	0.11523	0.0720731	0.00767365	0.0374507	0.0595542	0.0196846	0.0115939	0.0113437	0.00771497	0.0235307	0.0854819	0.00617198	0.00493758	0.0676614	0.096142	0.0255842	0.0106199	0.00547084	0.00530993	0.0045054	0.0022527	0.00530993	0.0034595	0.00313769
DU266	277	4	61	16.3725	36.4538	24.3161	8.62194	0.294733	0.141369	0.104343	0.0893549	0.0458194	0.030667	0.0411295	0.3346	0.218463	0.0397387	0.0324829	0.0709811	0.127783	0.0372951	0.34846	0.344507	0.0380338	0.0760675	0.150659	0.106026	0.0136791	0.0658099	0.085411	0.0250228	0.0198514	0.00875797	0.0110324	0.0228363	0.0768411	0.000387252	0.00385748	0.0872117	0.0939698	0.0262279	0.00780399	0.00659719	0.00418358	0.00474676	0.00780399	0.00530993	0.00764309	0.00168952
DU267	278	4	62	14.0662	36.5282	27.1394	8.63211	0.281856	0.228845	0.158155	0.148021	0.0478177	0.0531309	0.0385465	0.279462	0.270223	0.0394407	0.0409903	0.0705514	0.0734732	0.0376389	0.336	0.498071	0.0618266	0.0674708	0.190516	0.154219	0.0103427	0.072149	0.0940856	0.0371171	0.0190173	0.0132621	0.0106467	0.0246879	0.103149	0.00941226	0.00540048	0.0733736	0.0984752	0.0478699	0.0106199	0.00884989	0.00820626	0.00619492	0.00321814	0.00651674	0.00619492	0.00185043
DU268	279	4	63	16.0435	41.5957	34.0793	8.86275	0.233783	0.173221	0.108054	0.157442	0.0403953	0.0142608	0.0380498	0.197303	0.26615	0.0634826	0.0248348	0.076223	0.0785432	0.0362639	0.262957	0.47865	0.0325632	0.0501907	0.133466	0.121569	0.00683955	0.0549667	0.0897483	0.0217698	0.0189339	0.0118441	0.00979801	0.0199818	0.0729836	0.00501473	0.00447468	0.0629951	0.0819822	0.0353996	0.000140642	0.00313769	0.00716037	0.00378132	0.00370086	0.00378132	0.00394222	0.00185043
DU269	280	4	64	17.3194	38.7649	26.5216	10.0812	0.293588	0.213612	0.145166	0.117475	0.0325446	0.0400059	0.0423217	0.54144	0.201078	0.0367583	0.0334281	0.0776839	0.138267	0.0376389	0.295783	0.303431	0.0369049	0.0566165	0.133639	0.103421	0.00900819	0.0678951	0.100174	0.0341978	0.0211859	0.00959206	0.0116496	0.0270795	0.105001	0.00763782	0.00470613	0.0886598	0.107245	0.0355605	0.0108612	0.00828672	0.00716037	0.0124703	0.00514903	0.00893034	0.0107003	0.00353996
DU270	281	4	65	15.9701	36.067	23.9151	10.4006	0.333363	0.238539	0.202976	0.172715	0.0428219	0.0426562	0.0562303	0.385664	0.173062	0.0598067	0.0464041	0.0895427	0.0653954	0.0330844	0.211225	0.309618	0.0417677	0.0576585	0.159169	0.0965606	0.0090916	0.0679785	0.099257	0.0392023	0.0224371	0.0135957	0.00756067	0.0360289	0.118348	0.0120354	0.00964371	0.0618688	0.139185	0.0448931	0.00651674	0.00820626	0.00981533	0.00651674	0.00386177	0.00884989	0.0190675	0.00386177
DU271	282	4	66	11.2242	31.5305	21.7129	2.55883	0.201639	0.218343	0.242514	0.0952073	0.00336733	0.0342006	0.0540446	0.276681	0.0391426	0.0822591	0.0124604	0.0303345	0.122885	0.0243192	0.0829258	0.0703795	0.0118096	0.0108544	0.03951	0.0281346	0.00241887	0.0162648	0.0181832	0.0105096	0.00608887	0.00308614	0.00300884	0.0110324	0.0496844	0.00501473	0.000308599	0.0602597	0.0777181	0.0258256	0.00876944	0.00265497	0.00077877	0.00410313	0.00321814	0.00933261	0.00868898	4.39175e-05
DU272	283	4	67	14.4792	27.996	20.4718	5.92395	0.309517	0.158564	0.16515	0.157442	0.0408235	0.0368509	0.0339766	0.365695	0.0889153	0.0268236	0.012976	0.0558568	0.108792	0.0305923	0.136376	0.16293	0.0219693	0.0251822	0.101597	0.0704232	0.00575524	0.0432894	0.0621399	0.0229375	0.00667274	0.00809069	0.00640342	0.0231449	0.0779983	0.00586338	0.00162014	0.0802122	0.102981	0.0199525	0.00563175	0.00651674	0.00386177	0.00828672	0.00313769	0.0045054	0.00925216	0.00217225
DU273	284	4	68	11.9622	25.3901	18.6689	4.49313	0.296927	0.188108	0.140027	0.143881	0.0127038	0.04884	0.0384472	0.322877	0.0588133	0.0352681	0.019335	0.0343734	0.113604	0.0234598	0.136978	0.149782	0.0190169	0.0183222	0.0862272	0.0643448	0.00325296	0.023855	0.0404535	0.0180998	0.0110934	0.0045041	0.00748352	0.0166643	0.0584023	0.00354889	0.00246879	0.0356409	0.0694314	0.0190675	0.00941307	0.00547084	0.00426404	0.00611447	0.00201134	0.00547084	0.00748218	0.00257451
DU274	285	4	69	10.6679	22.2252	15.5691	4.42299	0.224531	0.112749	0.227527	0.0942081	0.0234093	0.0387439	0.026923	0.21896	0.0698408	0.0248367	0.014265	0.0274128	0.0681453	0.0230302	0.115924	0.119963	0.0213614	0.0184959	0.0802356	0.0443727	0.00558842	0.0204353	0.0414544	0.0150137	0.00984229	0.00800728	0.00902651	0.0161243	0.0651143	0.00439753	0.00416608	0.0561566	0.0756263	0.0269519	0.00547084	0.00402268	0.00370086	0.00394222	0.00418358	0.00418358	0.00748218	0.00466631
DU275	286	4	70	11.8276	25.0004	16.9534	6.07805	0.232639	0.164104	0.161296	0.12818	0.0315454	0.0564121	0.0245386	0.341753	0.129846	0.0362616	0.031022	0.0415059	0.0897146	0.0318813	0.161813	0.18553	0.0188432	0.0308264	0.0875298	0.0866614	0.0090916	0.0449576	0.0654762	0.0228541	0.0120109	0.00750683	0.0151213	0.0154299	0.0771497	0.00262309	0.00416608	0.0679833	0.0957397	0.0282392	0.00514903	0.00434449	0.00466631	0.00458585	0.00370086	0.00386177	0.00756263	0.00168952
DU276	287	4	71	12.9324	29.04	18.4986	7.18441	0.211655	0.087822	0.130464	0.0996322	0.0602361	0.0405107	0.0333805	0.458684	0.163028	0.0445073	0.0239754	0.0768246	0.170836	0.0470056	0.267941	0.25548	0.0396836	0.0621739	0.104636	0.0665157	0.00925842	0.0692296	0.0774872	0.0203518	0.0164316	0.00934183	0.00902651	0.0206761	0.0492215	0.00624913	0.00578623	0.0910734	0.0821431	0.026791	0.0090108	0.00522948	0.0045054	0.0151253	0.00410313	0.00635583	0.00265497	0.00418358
DU277	290	5	2	10.2628	27.4093	17.3517	6.06798	0.255809	0.121941	0.114604	0.0950682	0.0619822	0.0351988	0.0513113	0.283332	0.0954176	0.0290147	0.0179994	0.0524295	0.0762911	0.0196507	0.124262	0.142344	0.0217085	0.032361	0.0694834	0.0517292	0.00843699	0.0270346	0.0365603	0.0175997	0.0110679	0.0121565	0.00715845	0.0156254	0.0821297	0.00777423	0.0022322	0.0576822	0.0818988	0.0259111	0.00628361	0.00381253	0.00183566	0.00691904	0.00268289	0.00388313	0.00691904	4.39175e-05
DU278	291	5	3	12.3944	34.0694	19.9305	7.48196	0.257153	0.100367	0.12922	0.0959351	0.0845211	0.0379064	0.0375828	0.392673	0.108075	0.0358303	0.0184948	0.0577963	0.0987491	0.02188	0.151426	0.234157	0.0199331	0.0347013	0.0995848	0.0786026	0.0101607	0.0485354	0.0654093	0.0224079	0.0145152	0.00780194	0.00577294	0.0150866	0.0778962	0.0106222	0.00354074	0.057541	0.0879706	0.0288764	0.00543639	0.00536578	0.00769566	0.00706024	0.00381253	0.00487157	0.0060012	0.00254169
DU279	292	5	4	15.2268	33.5475	21.4539	9.54511	0.339446	0.208464	0.139614	0.142891	0.0284627	0.0370941	0.0397249	0.367552	0.106225	0.0511166	0.0345126	0.0681996	0.130867	0.0377327	0.176279	0.196672	0.0359119	0.0461609	0.0950656	0.0673045	0.00997923	0.0523456	0.0696732	0.0144245	0.0166925	0.00662258	0.00962157	0.0183964	0.070045	0.00492624	0.00300193	0.0610711	0.101456	0.0254875	0.00981373	0.00720145	0.00402434	0.00917831	0.00670723	0.00755446	0.00769566	0.00621301
DU280	293	5	5	18.8238	43.0021	26.1319	10.052	0.177549	0.204773	0.140089	0.136245	0.127432	0.0412909	0.0355382	0.241465	0.16367	0.0340777	0.024935	0.0528423	0.0720802	0.0160178	0.198159	0.297238	0.0248559	0.0465644	0.0913533	0.0719851	0.00662258	0.0519827	0.0675866	0.0203213	0.0134266	0.00852771	0.00584991	0.0227069	0.0892881	0.00915973	0.00515716	0.0706024	0.152078	0.0405258	0.000140642	0.00656602	0.00748386	0.0132027	0.00748386	0.00826048	0.00826048	0.00847229
DU281	294	5	6	12.0377	31.1403	17.8558	5.58053	0.253024	0.128978	0.154494	0.0816315	0.0170487	0.0056414	0.0512139	0.194438	0.147508	0.0646503	0.0388886	0.0670437	0.0864467	0.0279899	0.166371	0.261817	0.0329259	0.0380908	0.100069	0.0928866	0.00798339	0.0380118	0.0577888	0.0316614	0.0155132	0.00961635	0.00777423	0.019551	0.10984	0.0100064	0.00538808	0.069967	0.127579	0.0474448	0.00924892	0.00536578	0.0057894	0.00741325	0.00649542	0.00501277	0.00995494	0.00670723
DU282	295	5	7	10.269	21.9011	13.723	5.90408	0.245342	0.123325	0.13724	0.115295	0.0127143	0.0468415	0.0566664	0.404259	0.27564	0.0581268	0.0353383	0.0587045	0.123436	0.0429344	0.244148	0.448995	0.0287295	0.0359926	0.124441	0.116774	0.00598754	0.0584239	0.0785638	0.0349273	0.0177812	0.00961635	0.0108531	0.0197819	0.0810521	0.00207826	0.00338679	0.059659	0.0966547	0.0318417	0.000140642	0.00642482	0.00734265	0.00741325	0.00487157	0.00360072	0.00797807	0.00586
DU283	296	5	8	11.8762	26.9366	19.2792	4.14821	0.290858	0.139361	0.166419	0.198372	0.0184935	0.0464354	0.0489745	0.180222	0.0960991	0.0409906	0.0231185	0.0256781	0.104116	0.0228708	0.120299	0.14383	0.022112	0.0179963	0.0495503	0.0308277	0.00344737	0.0118844	0.0312985	0.015241	0.0109772	0.00072441	0.0022322	0.00892881	0.0556511	0.00423349	0.00207826	0.039961	0.0542933	0.0251345	0.000140642	0.00402434	0.00444795	0.00232988	0.00225928	0.00275349	0.00225928	0.00374193
DU284	297	5	9	13.5153	28.9475	20.3014	4.50617	0.288553	0.253111	0.121463	0.168175	0.0379984	0.0370941	0.027749	0.292192	0.0798392	0.0352461	0.0162655	0.0269166	0.114189	0.0154399	0.0904925	0.127895	0.0210629	0.0179156	0.0422872	0.0494696	0.00317521	0.0225894	0.0205935	0.0283047	0.00997923	0.00743906	0.000626153	0.00877487	0.0650418	0.00323285	0.00238615	0.0332537	0.046174	0.0300766	0.0086841	0.00550699	0.00607181	0.00586	0.00451855	0.0057188	0.00225928	0.0028241
DU285	298	5	10	17.7522	41.2894	26.7937	6.41235	0.43403	0.27653	0.129642	0.172654	0.0215276	0.124279	0.0682528	0.157731	0.0865574	0.0228807	0.00792635	0.0469801	0.0515213	0.0149445	0.148536	0.160426	0.0189647	0.0328452	0.0731956	0.0552801	0.00852771	0.0320243	0.0420942	0.0212285	0.0115215	0.00789267	0.0100834	0.0153175	0.110763	0.00215523	0.00330982	0.0585294	0.0946778	0.0324771	0.000140642	0.00720145	0.00564819	0.00910771	0.00190627	0.0030359	0.00423614	0.0028947
DU286	299	5	11	19.223	39.1421	25.701	6.524	0.400517	0.292796	0.143888	0.211664	0.0138701	0.080145	0.0384591	0.2069	0.0738999	0.0258017	0.0129629	0.0434298	0.0753829	0.0347603	0.141601	0.124097	0.0273576	0.0422872	0.085785	0.0609291	0.00607826	0.0266718	0.0337479	0.0195049	0.00943491	0.0105236	0.00584991	0.0170109	0.0750482	0.005619	0.00423349	0.0405964	0.0503395	0.0174388	0.00247108	0.00261229	0.00642482	0.00529518	0.00225928	0.0030359	0.00367133	0.0030359
DU287	300	5	12	13.5265	29.6431	18.563	5.22277	0.265603	0.165203	0.132755	0.126854	0.0213831	0.0311374	0.022686	0.146534	0.0322278	0.0264832	0.0109813	0.0256781	0.0433472	0.00990793	0.0663832	0.0753829	0.0160595	0.0210629	0.0342978	0.0360733	0.00299377	0.0156946	0.0225894	0.0106143	0.00607826	0.00453601	0.00346376	0.00900579	0.0433355	0.00284798	0.00246312	0.0340304	0.0556347	0.023087	0.000140642	0.00360072	0.00536578	0.0057188	0.00494217	0.00430675	0.00501277	0.0088253
DU288	301	5	13	14.7185	44.3783	27.8765	4.15258	0.217111	0.120095	0.193328	0.0719513	0.0212386	0.0346573	0.0308647	0.236694	0.10827	0.0350514	0.0100731	0.0420261	0.0748875	0.0241093	0.130042	0.148371	0.018884	0.0360733	0.0551994	0.049631	0.00471746	0.0226801	0.0248574	0.00979779	0.00879987	0.00789267	0.000626153	0.0121617	0.0844389	0.00723542	0.00315587	0.0427145	0.0787217	0.0353012	0.000140642	0.00465976	0.00663663	0.00501277	0.00522458	0.00402434	0.00458916	0.00317711
DU289	302	5	14	14.2649	40.3827	26.4622	4.62496	0.174572	0.111096	0.194278	0.0577922	0.018349	0.0220669	0.030962	0.187817	0.0899651	0.025607	0.015605	0.0368245	0.0812451	0.0186599	0.118317	0.146142	0.022919	0.0274383	0.0580239	0.0397048	0.00680402	0.0164204	0.0222265	0.0204121	0.00952563	0.00680402	0.000626153	0.00985249	0.0875178	0.0047723	0.00384863	0.0394667	0.0846523	0.0398198	0.00670723	0.00437735	0.00691904	0.00769566	0.00261229	0.00225928	0.00409494	0.00247108
DU290	303	5	15	14.5635	39.7233	26.7239	6.02217	0.441616	0.225423	0.0913878	0.24056	0.0221055	0.0407494	0.060561	0.415943	0.152376	0.0489745	0.0685299	0.0707592	0.163151	0.0532551	0.285679	0.292449	0.0527783	0.0583467	0.111851	0.1405	0.0119751	0.058061	0.07557	0.0258553	0.0278511	0.0058061	0.0100064	0.0150866	0.0788199	0.000387252	0.00207826	0.0532342	0.0689786	0.0374899	0.00988434	0.00367133	0.00804867	0.00480096	0.0029653	0.00649542	0.00826048	0.00437735
DU291	304	5	16	12.9399	31.405	21.9429	7.96514	0.356634	0.179969	0.165574	0.128732	0.0249951	0.0418324	0.0399196	0.225302	0.115183	0.04323	0.0256781	0.100648	0.0797589	0.0261735	0.180159	0.212443	0.0326031	0.0561678	0.141469	0.105879	0.0145152	0.0548858	0.0945305	0.0278511	0.0212285	0.0144245	0.0120847	0.0200898	0.0983709	0.00823606	0.00292496	0.0806986	0.125178	0.0369957	0.00635422	0.0057894	0.00953133	0.0112258	0.0029653	0.00931952	0.00953133	0.00353012
DU292	305	5	17	14.7183	30.9767	19.3429	5.37389	0.267812	0.11525	0.111913	0.0910228	0.048401	0.0492783	0.0239518	0.321986	0.143905	0.0242439	0.0141188	0.0322008	0.0844651	0.0275771	0.158362	0.205177	0.0174314	0.0287295	0.114837	0.0593958	0.00544322	0.0506219	0.06423	0.0149688	0.00834627	0.0076205	0.00369468	0.0240924	0.0743555	0.00854395	0.00277101	0.046174	0.0736383	0.0204041	0.00967253	0.000389385	0.00564819	0.00649542	0.00430675	0.00501277	0.00381253	0.00317711
DU293	306	5	18	16.1421	36.5925	28.867	5.4198	0.407719	0.212387	0.103576	0.187391	0.0216721	0.0463	0.0306699	0.115572	0.0580295	0.0334935	0.0169261	0.024357	0.0430995	0.0203938	0.0852908	0.0917309	0.0197717	0.0225962	0.0418837	0.0304242	0.00335665	0.0179626	0.0215007	0.013608	0.0110679	0.00371953	0.00315587	0.0160103	0.0621938	0.00569597	0.00361771	0.0508337	0.0561995	0.0201217	0.00833108	0.00522458	0.0118612	0.00861349	0.00268289	0.00402434	0.00628361	0.00409494
DU294	307	5	19	14.1912	21.0059	13.8807	20.4743	0.25408	0.166587	0.104262	0.11833	0.0482565	0.0412909	0.0500455	0.526549	0.0736078	0.0344672	0.0155224	0.044916	0.121372	0.0264212	0.122446	0.098006	0.0175928	0.0263085	0.0785219	0.0346206	0.0048989	0.0659537	0.0576074	0.0201399	0.0115215	0.00653186	0.0134702	0.0243233	0.0705838	0.00415652	0.00423349	0.0688373	0.0945366	0.0249227	0.0087547	0.00543639	0.00720145	0.00557759	0.00338892	0.00458916	0.00833108	4.39175e-05
DU295	308	5	20	12.821	28.2361	20.9157	5.99907	0.266756	0.284836	0.111755	0.10706	0.0398766	0.0297836	0.0365118	0.468617	0.0996043	0.0436195	0.0235313	0.028155	0.109648	0.0260909	0.115593	0.122446	0.0207401	0.0292137	0.0719044	0.04721	0.0067133	0.0357438	0.0483539	0.00907203	0.0122472	0.00752978	0.000626153	0.0191662	0.0652727	0.00569597	0.00415652	0.0758976	0.0979961	0.023793	0.00734265	0.0087547	0.00706024	0.0086841	0.00367133	0.00903711	0.00487157	0.00614241
DU296	309	5	21	14.9247	40.9809	27.2394	7.88651	0.255521	0.136592	0.102943	0.117029	0.0310633	0.0365526	0.0296963	0.212742	0.0811049	0.0295016	0.0256781	0.0760434	0.0897494	0.0255129	0.142922	0.149692	0.0246944	0.0439819	0.0764237	0.075536	0.00571538	0.0398262	0.0616898	0.0173276	0.0170554	0.00952563	0.00962157	0.0117768	0.0738936	0.00623478	0.00438743	0.0586706	0.0910065	0.0277467	0.0141205	0.00451855	0.0102373	0.00840169	0.0060012	0.0029653	0.00360072	0.0057188
DU297	310	5	22	15.7572	32.0661	19.3844	10.0808	0.521316	0.221039	0.134655	0.273213	0.137979	0.060921	0.0481956	0.652832	0.10788	0.0454694	0.0253478	0.0579614	0.134583	0.0307972	0.145812	0.165215	0.0322803	0.0375259	0.107493	0.0800552	0.00562466	0.0772937	0.0981594	0.0210471	0.0155132	0.0104328	0.011238	0.0226299	0.08136	0.00623478	0.00369468	0.0825342	0.0911477	0.0233694	0.00748386	0.00698964	0.00797807	0.00769566	0.00211807	0.010308	0.00536578	0.00437735
DU298	311	5	23	13.1868	29.0944	21.8764	4.88604	0.460437	0.187468	0.116345	0.213687	0.0650163	0.0496845	0.0401143	0.362684	0.0670844	0.0379723	0.028733	0.0221277	0.116748	0.0323659	0.112125	0.103043	0.0168665	0.0193682	0.0638343	0.0382522	0.00362881	0.0281233	0.0287583	0.0176905	0.0112493	0.00743906	0.005619	0.0130853	0.0738167	0.00261707	0.00254009	0.0811928	0.0653778	0.0220986	0.00769566	0.00367133	0.00698964	0.00458916	0.00105904	0.0059306	0.00663663	0.00367133
DU299	312	5	24	13.1166	26.9361	17.9998	5.32371	0.348856	0.14236	0.0818374	0.126709	0.0213831	0.0316789	0.027749	0.242731	0.0758472	0.0480983	0.0225405	0.0305495	0.0708417	0.0307972	0.149692	0.1596	0.0211436	0.0209015	0.0490661	0.0436591	0.00498962	0.0255831	0.0371953	0.0153317	0.0110679	0.00571538	0.00407954	0.0100064	0.0552663	0.00577294	0.00508019	0.0250639	0.0508337	0.0177212	0.00946072	0.00444795	0.00409494	0.000620066	0.00183566	0.00409494	0.00586	0.00275349
DU300	313	5	25	17.2468	38.693	28.3268	5.31985	0.298155	0.140976	0.0827872	0.14058	0.018638	0.0392602	0.0347593	0.265709	0.0519928	0.0524797	0.0140362	0.0151922	0.110886	0.0246047	0.114189	0.0702638	0.0268734	0.0213857	0.0386557	0.0284874	0.00317521	0.0186884	0.0158761	0.00553394	0.00925347	0.00072441	0.00246312	0.00839001	0.0381784	0.000387252	0.00153945	0.045821	0.030006	0.0112964	0.000140642	0.0028947	0.00423614	0.00670723	0.0030359	0.00204747	0.00381253	4.39175e-05
DU301	314	5	26	16.7852	41.5342	26.9314	5.91241	0.20674	0.0994445	0.0997773	0.197794	0.0319302	0.0056414	0.0425485	0.282261	0.116156	0.0155784	0.0167609	0.04376	0.0990793	0.0208067	0.161747	0.163729	0.0314733	0.0368803	0.105315	0.0677887	0.00725762	0.0421849	0.0654093	0.0215007	0.01007	0.0102514	0.00792817	0.02517	0.101989	0.00631175	0.000308599	0.0633304	0.0862055	0.0280998	0.00698964	0.00564819	0.00727205	0.00649542	0.00232988	0.0059306	0.00755446	0.0030359
DU302	315	5	27	15.7508	34.0378	24.6254	5.61781	0.324562	0.131516	0.109855	0.14188	0.0223945	0.0250453	0.0399196	0.183435	0.103012	0.0375828	0.0140362	0.0355034	0.0828964	0.0300541	0.147133	0.160261	0.0186419	0.0233225	0.0648835	0.0366382	0.00480818	0.016874	0.0289398	0.0208657	0.0117029	0.00072441	0.0039256	0.0124696	0.0767416	0.00161642	0.00261707	0.0542227	0.0578234	0.0262641	0.000140642	0.00240048	0.00642482	0.00614241	0.00331831	0.00402434	0.00409494	0.00148265
DU303	316	5	28	15.7945	32.9312	19.7574	10.2391	0.259266	0.106136	0.152753	0.135667	0.0606818	0.0411555	0.0548164	0.343795	0.14595	0.0344672	0.028733	0.0786029	0.0806671	0.0197333	0.202617	0.261239	0.0374452	0.0677887	0.150507	0.0932094	0.0109772	0.0655	0.102605	0.0274882	0.017509	0.0179626	0.0132393	0.030943	0.0880566	0.00839001	0.00538808	0.0739207	0.137322	0.0309945	0.01172	0.00720145	0.00776627	0.00797807	0.00515398	0.0060012	0.00790747	0.00324771
DU304	317	5	29	14.3615	33.9176	19.6465	6.37775	0.395236	0.152166	0.166577	0.133067	0.0299075	0.0591611	0.0367066	0.262009	0.118785	0.0334935	0.0335218	0.0388061	0.0639887	0.0283202	0.152582	0.164224	0.0236453	0.036154	0.082799	0.0506801	0.00635042	0.0320243	0.0386468	0.0201399	0.010705	0.00970707	0.00685056	0.0193201	0.067351	0.00677358	0.00284798	0.053799	0.0852877	0.0259817	0.000140642	0.00621301	0.00240048	0.00727205	0.00275349	0.00317711	0.00501277	0.00310651
DU305	318	5	30	13.1787	29.3181	19.1673	8.0059	0.356154	0.143283	0.13819	0.120641	0.0255731	0.0435924	0.0261912	0.253246	0.142055	0.0384591	0.0207241	0.0357511	0.069273	0.0231185	0.199645	0.203113	0.0363961	0.0403504	0.123311	0.0635115	0.00743906	0.0374675	0.0622341	0.0239502	0.0135173	0.00925347	0.00954459	0.0241694	0.108069	0.00738936	0.00315587	0.0667193	0.106468	0.0343834	0.00960193	0.00748386	0.010661	0.00797807	0.00395373	0.0057188	0.00614241	0.00374193
DU306	319	5	31	15.9972	34.4581	22.9604	7.8761	0.366525	0.122748	0.149534	0.151271	0.033664	0.0196301	0.0331041	0.238739	0.122096	0.0358303	0.0156876	0.0516038	0.0615118	0.0273294	0.143417	0.177187	0.0338136	0.0448697	0.141226	0.0879639	0.00598754	0.0522549	0.0928069	0.0313892	0.0139709	0.00843699	0.0133162	0.0301732	0.086902	0.0103913	0.00608083	0.0480096	0.0921361	0.0297236	0.0115082	0.0104492	0.00635422	0.00628361	0.00367133	0.00698964	0.00804867	4.39175e-05
DU307	320	5	32	16.1822	40.8041	26.6729	5.00532	0.282215	0.145937	0.123732	0.10287	0.00707955	0.0456231	0.0327146	0.0928861	0.081397	0.0414774	0.0173389	0.0320357	0.0305495	0.018082	0.104446	0.157619	0.0228383	0.0243716	0.0648835	0.0470486	0.00589682	0.0208657	0.0258553	0.0164204	0.0122472	0.00653186	0.00354074	0.0182425	0.0738936	0.000387252	0.00254009	0.0343834	0.0600827	0.0304296	0.00995494	0.00388313	0.00360072	0.00684843	0.00324771	0.0028241	0.00324771	0.00204747
DU308	321	5	33	15.8007	35.4505	21.3578	8.78765	0.263203	0.143514	0.130803	0.139279	0.0323636	0.0056414	0.0489745	0.230463	0.287518	0.0442037	0.0192379	0.0762911	0.0596127	0.0297238	0.241671	0.458572	0.0438205	0.068515	0.154542	0.127104	0.0153317	0.0427293	0.10324	0.0378304	0.0150596	0.0125194	0.00908276	0.036562	0.106761	0.0092367	0.00623478	0.0588824	0.132097	0.030006	0.000140642	0.000389385	0.00946072	0.00833108	0.00310651	0.00804867	0.00861349	0.00148265
DU309	322	5	34	19.1327	51.2227	27.7414	8.06222	0.289129	0.172355	0.12484	0.160229	0.0314968	0.0368234	0.0347593	0.21284	0.148579	0.0580295	0.0340172	0.116501	0.0689427	0.0223754	0.223011	0.256863	0.04261	0.0918375	0.152686	0.11629	0.017509	0.0714876	0.110407	0.0421849	0.026581	0.0141524	0.0120847	0.0230148	0.0810521	0.00985249	0.00546505	0.0473036	0.0793571	0.0319123	0.0119318	0.00670723	0.010308	0.0105904	0.00423614	0.00804867	0.00818988	0.0057894
DU310	323	5	35	17.9193	43.3618	26.401	5.6667	0.332724	0.154243	0.161089	0.113273	0.0335195	0.0425093	0.0499482	0.173407	0.105349	0.0508245	0.0139537	0.0642364	0.056145	0.0264212	0.151179	0.176114	0.0278418	0.0448697	0.0738412	0.0723886	0.00997923	0.0379211	0.0508034	0.0244945	0.0153317	0.0122472	0.0078512	0.0165491	0.0817448	0.00631175	0.000308599	0.0529518	0.0610711	0.0311357	0.0108022	0.00621301	0.010661	0.000620066	0.00501277	0.00543639	0.00762506	0.00515398
DU311	325	5	37	14.8506	31.5171	21.0269	6.46758	0.304013	0.148244	0.09582	0.108505	0.0348198	0.0540166	0.0561795	0.261522	0.138648	0.0593926	0.0221277	0.0699335	0.0572183	0.0284853	0.1776	0.232754	0.0251787	0.061494	0.137111	0.0884481	0.00662258	0.038919	0.0694917	0.0233151	0.0128823	0.0116122	0.0107762	0.0213984	0.0930598	0.00608083	0.00461835	0.0733559	0.0855701	0.0292294	0.00854289	0.00338892	0.00423614	0.00931952	0.00423614	0.00790747	0.00811928	0.00360072
DU312	326	5	38	13.2832	30.1543	19.5727	5.44072	0.240925	0.166702	0.145366	0.074263	0.0169042	0.051309	0.0390433	0.183241	0.119856	0.0358303	0.0232011	0.0459068	0.0836395	0.0297238	0.161417	0.236469	0.0268734	0.0370417	0.0894972	0.0618975	0.00916275	0.034383	0.0474467	0.0169647	0.0165111	0.0108864	0.000626153	0.0133162	0.105144	0.00939065	0.00246312	0.0703906	0.103715	0.0473036	0.00924892	0.00388313	0.00465976	0.0108728	0.00240048	0.00381253	0.00331831	0.00176506
DU313	327	5	39	13.3764	28.208	20.7725	5.48108	0.317072	0.189429	0.141619	0.113706	0.0235503	0.0360111	0.0367066	0.314196	0.0759446	0.0364145	0.0340172	0.0433472	0.131858	0.0429344	0.136812	0.0994096	0.028326	0.0301821	0.0613326	0.0567327	0.00426385	0.0337479	0.0268532	0.0137895	0.0135173	0.00916275	0.00554202	0.0092367	0.0671201	0.00407954	0.00315587	0.0707436	0.0625537	0.0302178	0.00783687	0.00797807	0.00423614	0.00967253	0.00402434	0.0028947	0.00345952	0.0028947
DU314	328	5	40	12.4155	31.7471	18.1711	8.05379	0.292874	0.0979448	0.103787	0.131911	0.018349	0.0467061	0.0268727	0.206706	0.092594	0.0645529	0.0201461	0.0420261	0.0429344	0.0257606	0.151096	0.143335	0.019691	0.0290523	0.0691606	0.0372838	0.0109772	0.0287583	0.0470838	0.0173276	0.0112493	0.00789267	0.00577294	0.0218602	0.092444	0.00715845	0.00184734	0.0531636	0.118683	0.0466682	0.00981373	0.00494217	0.00586	0.00670723	0.00331831	0.00430675	0.00833108	0.00331831
DU315	329	5	41	14.9861	37.7375	24.3152	9.21105	0.213366	0.139822	0.0953979	0.151705	0.0563474	0.0291067	0.032033	0.246528	0.0797418	0.045372	0.0152747	0.0450811	0.0582917	0.0232836	0.12451	0.135904	0.0281646	0.0360733	0.0761009	0.0390592	0.0053525	0.0353809	0.0412777	0.019142	0.0178719	0.00653186	0.00862092	0.0287108	0.0904427	0.00854395	0.00592689	0.0513986	0.140428	0.054152	0.00826048	0.00614241	0.00564819	0.00614241	0.00557759	0.0057894	0.00854289	0.00360072
DU316	330	5	42	20.0101	49.0852	33.459	8.78259	0.584596	0.170279	0.142727	0.917885	0.0644383	0.0393956	0.0407959	0.158023	0.276516	0.0503376	0.0255955	0.0947033	0.0701812	0.0305495	0.210956	0.487883	0.0449504	0.0711781	0.155026	0.166889	0.013608	0.0606919	0.119297	0.0430921	0.0163297	0.0122472	0.0123156	0.0310969	0.112688	0.00969854	0.00723542	0.0734971	0.110422	0.0449737	0.0108728	0.00543639	0.0087547	0.00367133	0.000194693	0.00628361	0.0160973	0.0029653
DU317	331	5	43	12.4835	31.8358	21.5107	6.75048	0.281159	0.104174	0.115026	0.175833	0.0381429	0.0387187	0.0483903	0.199014	0.232605	0.0379723	0.029311	0.081823	0.0621723	0.0201461	0.237543	0.417454	0.0448697	0.0633501	0.13929	0.122827	0.010705	0.0649557	0.0938955	0.0284862	0.0210471	0.0133359	0.014086	0.0318666	0.10068	0.0104683	0.00377165	0.0941836	0.149818	0.0387607	0.00804867	0.00684843	0.00698964	0.00706024	0.00331831	0.00861349	0.00797807	0.00345952
DU318	332	5	44	17.3705	35.8742	21.7505	7.6768	0.226041	0.552136	0.108958	0.0908783	0.0287516	0.0056414	0.0371934	0.24166	0.276808	0.0386539	0.019403	0.0776121	0.068695	0.0309623	0.284193	0.494158	0.030747	0.0597186	0.166486	0.154461	0.0127916	0.0767494	0.119388	0.0297563	0.0154224	0.0131544	0.0126235	0.0281719	0.0984479	0.00531111	0.0061578	0.0707436	0.118541	0.0260523	0.00840169	0.0057894	0.00769566	0.00557759	0.00430675	0.00861349	0.00755446	0.00367133
DU319	333	5	45	12.9291	28.3134	18.7816	6.83367	0.323122	0.242728	0.107481	0.102726	0.0267289	0.0504968	0.039238	0.340388	0.121414	0.0315462	0.0151096	0.0547413	0.0809148	0.0298889	0.184205	0.191223	0.023726	0.0328452	0.0974866	0.0618168	0.00952563	0.0468117	0.0645021	0.0216821	0.0167833	0.0109772	0.00746634	0.0215523	0.102373	0.00762028	0.00269404	0.0662957	0.0842993	0.0322653	0.00854289	0.00557759	0.00649542	0.00713084	0.00381253	0.00663663	0.0059306	0.00310651
DU320	334	5	46	14.7638	31.0618	23.4349	5.55386	0.33282	0.220462	0.134127	0.163408	0.0325081	0.0357403	0.0307673	0.19619	0.10603	0.045372	0.0146968	0.0394666	0.0535028	0.0191553	0.128555	0.150931	0.0175121	0.0282453	0.0815885	0.0460802	0.00780194	0.0226801	0.0486261	0.025946	0.0119751	0.00562466	0.00500322	0.0134702	0.0708147	0.00492624	0.00300193	0.0730735	0.0910065	0.033748	0.00713084	0.00465976	0.00550699	0.00762506	0.00430675	0.00353012	0.00240048	0.00218867
DU321	335	5	47	9.93904	22.2864	14.0966	9.14501	0.333973	0.151243	0.14964	0.0975244	0.0193604	0.0480599	0.0423537	0.534825	0.210308	0.0371934	0.0326136	0.0795112	0.106428	0.0511084	0.263716	0.307972	0.0266313	0.0510029	0.150104	0.149216	0.0125194	0.0927161	0.12846	0.0445437	0.0242223	0.0141524	0.0160103	0.0244003	0.111148	0.00900579	0.00315587	0.087547	0.102656	0.051328	0.000140642	0.00423614	0.00557759	0.0116494	0.00451855	0.00487157	0.00797807	0.00416554
DU322	336	5	48	12.7176	32.2022	21.6146	6.46213	0.553868	0.184699	0.208788	0.186958	0.0200828	0.0414263	0.0365118	0.344769	0.10087	0.0325199	0.0307146	0.0476406	0.103951	0.0383107	0.207984	0.18726	0.0399469	0.0260664	0.100311	0.105153	0.014606	0.0602383	0.0685845	0.0296655	0.0144245	0.010705	0.00962157	0.0106222	0.0833613	0.00992946	0.00484927	0.0667193	0.0858525	0.0362896	0.00748386	0.00381253	0.00826048	0.0119318	0.00536578	0.00416554	0.00896651	0.00614241
DU323	337	5	49	9.96422	22.7047	15.8881	6.91062	0.261762	0.263609	0.152489	0.116596	0.0208052	0.0335743	0.0300857	0.112846	0.19288	0.0439116	0.0123024	0.0436775	0.0367419	0.019403	0.172481	0.295587	0.0266313	0.0368803	0.10935	0.1221	0.00979779	0.058696	0.0585146	0.0268532	0.0137895	0.00498962	0.00723542	0.0127774	0.0788199	0.00600386	0.0016934	0.0348776	0.0631892	0.0292294	0.00818988	0.00197687	0.00409494	0.00818988	0.0029653	0.00254169	0.00458916	4.39175e-05
DU324	338	5	50	16.6506	32.7824	23.1117	13.2618	0.454963	0.216771	0.150537	0.162685	0.104026	0.0572658	0.0552059	0.488966	0.235526	0.0643582	0.0387235	0.0983362	0.132684	0.0366594	0.304999	0.328943	0.0500345	0.0654484	0.201671	0.138563	0.0122472	0.0701268	0.11331	0.0312078	0.0283047	0.014606	0.0162412	0.0367159	0.114073	0.00892881	0.00461835	0.0838757	0.116141	0.0361484	0.00564819	0.00706024	0.00783687	0.00529518	0.00543639	0.00388313	0.0030359	0.00225928
DU325	339	5	51	16.4116	31.5415	23.5147	12.5468	0.393508	0.185737	0.1317	0.152138	0.0488344	0.0346573	0.0566664	0.38021	0.201643	0.0403091	0.0263386	0.0789332	0.123024	0.0280725	0.268092	0.336787	0.0300207	0.0596379	0.169552	0.109915	0.0131544	0.0596032	0.100881	0.0377396	0.0202306	0.0117936	0.0113919	0.0276331	0.114997	0.00723542	0.00654267	0.0571173	0.128991	0.0336773	0.0088959	0.00628361	0.00522458	0.00818988	0.000194693	0.00451855	0.00148265	4.39175e-05
DU326	340	5	52	12.5663	28.4286	18.7269	3.55674	0.262915	0.120095	0.0962421	0.102003	0.0140146	0.0430509	0.0321304	0.151987	0.0812023	0.0401143	0.0166784	0.0202287	0.0625025	0.0207241	0.0988316	0.103868	0.018884	0.0200945	0.0440626	0.0352663	0.00426385	0.0165111	0.0185977	0.0103421	0.00997923	0.00780194	0.00184734	0.0148557	0.0607313	0.00315587	0.00269404	0.0392549	0.0631186	0.0213219	0.00240048	0.00374193	0.00395373	0.00522458	0.00247108	0.00211807	0.0060012	0.00374193
DU327	341	5	53	13.8507	28.9334	20.1054	3.06285	0.253312	0.124479	0.105159	0.151127	0.0143036	0.0194947	0.0230755	0.12083	0.0809102	0.032812	0.0260909	0.0124675	0.0582917	0.0162655	0.0973454	0.116088	0.0258243	0.0201752	0.0349435	0.0387364	0.00308449	0.0121565	0.0248574	0.0159668	0.0067133	0.00072441	0.00400257	0.0104683	0.0713535	0.00415652	0.00277101	0.0462446	0.0544345	0.0225222	0.000140642	0.00522458	0.00324771	0.00727205	0.00197687	0.00430675	0.00155325	0.00338892
DU328	342	5	54	16.0341	35.0406	23.8676	7.69058	0.243326	0.432849	0.0967697	0.136968	0.0348198	0.0350634	0.0531612	0.191614	0.206121	0.0508245	0.0186599	0.0617594	0.050613	0.0234488	0.239855	0.397473	0.0254208	0.0531011	0.114999	0.0899814	0.0140616	0.0492611	0.0699453	0.0371953	0.0158761	0.0128823	0.00815909	0.0171649	0.0899039	0.00685056	0.00708147	0.0482214	0.0914301	0.0367133	0.000140642	0.00818988	0.00960193	0.00536578	0.00367133	0.0108022	0.00691904	0.00494217
DU329	343	5	55	11.9723	32.0522	20.7736	4.92094	0.229882	0.302256	0.0811515	0.0741185	0.0205162	0.0273468	0.0296963	0.135824	0.149845	0.0465404	0.0198159	0.0602733	0.048136	0.0269991	0.169261	0.234901	0.0217892	0.0273576	0.0778763	0.0620589	0.00734834	0.0235873	0.0353809	0.0234058	0.010705	0.00526178	0.00484927	0.0148557	0.0665812	0.00592689	0.00346376	0.0390431	0.0754034	0.0280998	0.00706024	0.00338892	0.00522458	0.00635422	0.00501277	0.00444795	0.00698964	4.39175e-05
DU330	344	5	56	18.0656	41.3361	23.7216	7.99876	0.279815	0.277222	0.11128	0.0823539	0.0314968	0.0257222	0.0295989	0.166202	0.208166	0.0463457	0.0257606	0.0821533	0.0660529	0.0342649	0.261487	0.385831	0.0351049	0.0571362	0.144454	0.116693	0.0116122	0.0594218	0.082374	0.0274882	0.0138802	0.0111586	0.00908276	0.0191662	0.103682	0.0113919	0.00631175	0.0586706	0.107457	0.0418672	0.00564819	0.00536578	0.00529518	0.00896651	0.0029653	0.00670723	0.00677783	0.00423614
DU331	345	5	57	16.1087	32.2072	22.6675	6.36674	0.255521	0.140861	0.0874305	0.0755633	0.0283182	0.0427801	0.0373881	0.167857	0.140303	0.0487798	0.0172563	0.0622548	0.050613	0.0165958	0.175453	0.263386	0.0240488	0.0345399	0.0928059	0.0790868	0.00743906	0.0379211	0.0858214	0.0239502	0.0118844	0.00789267	0.011238	0.016934	0.0604234	0.00400257	0.00192431	0.0573998	0.0848641	0.0263347	0.00953133	0.00416554	0.00586	0.00522458	0.00367133	0.00232988	0.00409494	0.00656602
DU332	346	5	58	14.2733	29.2169	19.0382	4.35753	0.1908	0.181469	0.157554	0.12512	0.0196494	0.0349281	0.0262885	0.236597	0.048293	0.0242439	0.00957767	0.0356686	0.0756306	0.0213021	0.100731	0.0842174	0.0187226	0.0282453	0.0351856	0.0351856	0.00362881	0.0229522	0.0248574	0.0119751	0.00698546	0.00734834	0.00346376	0.00992946	0.0564209	0.00315587	0.00130853	0.0647424	0.0674959	0.0329713	0.00663663	0.00416554	0.00437735	0.00465976	0.00451855	0.00515398	0.00423614	0.00367133
DU333	347	5	59	15.6626	45.2926	30.0471	6.44091	0.450738	0.281375	0.167579	0.202706	0.0262955	0.0427801	0.0312541	0.225692	0.129301	0.0313515	0.0213846	0.0556496	0.0612641	0.0314577	0.204929	0.194113	0.0357505	0.0277611	0.147763	0.0773921	0.00707618	0.0416406	0.060964	0.0203213	0.0158761	0.0067133	0.00708147	0.016934	0.0818988	0.00531111	0.0061578	0.0393255	0.0782275	0.041726	0.00628361	0.00353012	0.00465976	0.00480096	0.00465976	0.00465976	0.00515398	0.00218867
DU334	348	5	60	16.0462	39.6993	26.4045	5.42614	0.252736	0.164856	0.158821	0.109372	0.0190714	0.0487368	0.0316436	0.271551	0.0730237	0.0339803	0.0259258	0.0354209	0.0855385	0.0227882	0.134087	0.147215	0.0183191	0.0293751	0.0703711	0.0647221	0.0062597	0.0260367	0.0345644	0.0139709	0.0105236	0.00653186	0.00431046	0.0150096	0.08136	0.00492624	0.00261707	0.0574704	0.0956663	0.0243578	0.000140642	0.00529518	0.00388313	0.00847229	0.00458916	0.00621301	0.00677783	0.00169446
DU335	349	5	61	15.3003	30.3851	21.4578	5.99381	0.247359	0.114903	0.132861	0.107783	0.0242727	0.0422386	0.033883	0.177886	0.164644	0.0508245	0.0185774	0.0506956	0.0691078	0.0245221	0.208479	0.294266	0.0355891	0.0343785	0.0767465	0.0949849	0.00426385	0.0272161	0.0520734	0.0248574	0.0117029	0.00480818	0.00584991	0.0135472	0.0742785	0.00523413	0.00284798	0.0403846	0.0618477	0.0342422	0.00917831	0.00480096	0.00649542	0.00515398	0.00367133	0.00564819	0.0122848	0.00331831
DU336	350	5	62	15.9477	39.216	28.0717	5.27642	0.310255	0.184699	0.124207	0.0611153	0.018349	0.0546935	0.0442037	0.295989	0.111678	0.0273595	0.0198159	0.0340998	0.0932171	0.0255129	0.192379	0.182223	0.0146068	0.0397048	0.0892551	0.0584274	0.00780194	0.0604197	0.0627784	0.0173276	0.0116122	0.00598754	0.0103913	0.0200898	0.0969854	0.00577294	0.00192431	0.0855701	0.101103	0.0267583	0.000140642	0.00430675	0.00374193	0.00564819	0.00353012	0.00310651	0.00310651	4.39175e-05
DU337	351	5	63	15.5295	34.5332	22.6128	6.30854	0.330612	0.223577	0.12521	0.104893	0.0421883	0.0452169	0.0366092	0.686033	0.198819	0.0285279	0.0291458	0.0530074	0.206085	0.0615943	0.342154	0.284358	0.0305856	0.0381715	0.114272	0.0888516	0.00480818	0.0659537	0.0567909	0.0285769	0.0157853	0.00072441	0.0114689	0.014009	0.0628096	0.00608083	0.00415652	0.0910771	0.0831696	0.0183566	0.00790747	0.00494217	0.00727205	0.0060012	0.00317711	0.00310651	0.00232988	0.00564819
DU338	352	5	64	14.9312	34.0083	22.2682	7.24557	0.387266	0.184007	0.102627	0.130033	0.0541802	0.0494137	0.0559848	0.652247	0.182559	0.037096	0.0246047	0.0581265	0.1596	0.0395492	0.321265	0.248029	0.0265506	0.0507608	0.117742	0.0568941	0.0067133	0.0600568	0.0508941	0.0158761	0.0154224	0.00689474	0.0120847	0.0163182	0.0715845	0.00546505	0.00254009	0.082393	0.0904417	0.016521	0.00677783	0.000389385	0.00614241	0.00607181	0.00338892	0.0057188	0.00458916	0.00141205
DU339	353	5	65	13.6563	37.4581	24.2036	5.77914	0.290474	0.156204	0.143413	0.0979578	0.0202273	0.0291067	0.0331041	0.302221	0.126672	0.0716606	0.0220452	0.051769	0.129711	0.0358337	0.207984	0.236057	0.0225962	0.0280032	0.0993427	0.0807815	0.00607826	0.0498054	0.0449973	0.0163297	0.0122472	0.00789267	0.00892881	0.011161	0.0576524	0.0030789	0.00215523	0.0407376	0.0437029	0.0163798	0.000140642	0.000389385	0.00621301	0.00543639	0.00374193	0.00183566	0.00381253	0.00211807
DU340	354	5	66	13.8621	40.9956	28.6472	3.63954	0.190992	0.116172	0.162936	0.085677	0.0163263	0.0389895	0.0284305	0.111678	0.0549138	0.059782	0.0231185	0.0223754	0.0508607	0.019981	0.0750526	0.101887	0.0255822	0.0137191	0.0382522	0.0359926	0.00417313	0.0158761	0.0244038	0.00952563	0.00771122	0.00508034	0.00261707	0.00962157	0.0494933	0.00269404	0.00215523	0.0324771	0.0542227	0.0175094	0.00713084	0.00409494	0.00642482	0.00628361	0.00374193	0.00247108	0.00197687	0.00176506
DU341	355	5	67	16.1756	38.0957	25.692	7.14274	0.400998	0.252534	0.135974	0.170776	0.0247062	0.0431862	0.0243412	0.322083	0.156757	0.0336882	0.0333567	0.0412005	0.11295	0.0260083	0.185443	0.228213	0.0288102	0.0341364	0.0901428	0.0564099	0.01007	0.0361067	0.0552487	0.0190513	0.0132452	0.00988851	0.00792817	0.0207056	0.0796666	0.00654267	0.00438743	0.0509043	0.0682725	0.0212513	0.00931952	0.00487157	0.00501277	0.00409494	0.00254169	0.00388313	0.00522458	0.0029653
DU342	356	5	68	18.1105	39.0184	27.1087	8.06807	0.326099	0.22923	0.1422	0.120497	0.0296185	0.035605	0.0366092	0.254025	0.147995	0.0485851	0.0248524	0.0455765	0.0740618	0.0435949	0.141601	0.19048	0.0254208	0.04261	0.0761816	0.0627852	0.00635042	0.0317521	0.0509848	0.0211378	0.0076205	0.0115215	0.00554202	0.019628	0.0941374	0.00654267	0.00438743	0.0451149	0.0818282	0.0317711	0.0105904	0.00826048	0.00847229	0.00960193	0.00409494	0.00543639	0.0059306	0.00423614
DU343	357	5	69	18.2012	42.6447	26.1122	8.11933	0.377376	0.166472	0.171642	0.12801	0.0312078	0.0538813	0.0312541	0.335714	0.170681	0.0485851	0.0198159	0.0650621	0.0805845	0.0312926	0.209883	0.29699	0.0273576	0.0435784	0.128556	0.148409	0.00598754	0.0630506	0.100064	0.0415499	0.0141524	0.00997923	0.0115459	0.022553	0.095292	0.00623478	0.00423349	0.0545051	0.0972195	0.0362896	0.00896651	0.00995494	0.00741325	0.00536578	0.0030359	0.00458916	0.00550699	0.00374193
DU344	358	5	70	21.8329	58.5012	45.3123	7.84764	0.328883	0.163357	0.177288	0.124831	0.026151	0.0542874	0.0484877	0.19103	0.0666949	0.0491693	0.0165132	0.0338521	0.0680345	0.0227057	0.0765388	0.111629	0.0229997	0.0178349	0.044224	0.0564099	0.00208657	0.0206842	0.0353809	0.0247666	0.00780194	0.00526178	0.00677358	0.0160873	0.0966005	0.00315587	0.00354074	0.0684137	0.104633	0.047233	0.00861349	0.0029653	0.00642482	0.00501277	0.00317711	0.00275349	0.00755446	0.00430675
DU345	359	5	71	12.7079	26.436	17.8645	7.21334	0.336757	0.137515	0.129536	0.199094	0.0364091	0.0521213	0.0271648	0.401727	0.091523	0.0511166	0.0203113	0.0375676	0.0947033	0.0332741	0.15349	0.133014	0.0226769	0.0212243	0.0894165	0.0514064	0.00444529	0.0406427	0.0422757	0.0159668	0.0133359	0.00544322	0.00877487	0.0187813	0.0608853	0.00492624	0.00153945	0.0579646	0.08204	0.016168	0.00854289	0.00621301	0.00684843	0.00465976	0.00324771	0.0030359	0.00790747	0.00338892
DU346	362	6	2	14.0916	32.7019	22.9023	6.69641	0.287711	0.0981541	0.141605	0.185055	0.0260233	0.0337204	0.0351992	0.263442	0.103191	0.0347981	0.0175915	0.0548393	0.0953081	0.029154	0.137924	0.163114	0.0210862	0.0273486	0.0665879	0.0567583	0.00581416	0.0350788	0.0400208	0.0201558	0.01095	0.00639558	0.0075921	0.0148711	0.0911052	0.00821826	0.00391346	0.0482962	0.0768882	0.0369284	0.00626956	0.0055117	0.00392708	0.00502942	0.00282474	0.0055117	0.00750969	0.00303143
DU347	363	6	3	11.5482	26.2788	17.0323	6.47458	0.186092	0.0839536	0.0817319	0.119707	0.0475648	0.0366997	0.0320904	0.232355	0.100182	0.0304859	0.0199866	0.0322924	0.111578	0.0208125	0.160306	0.18913	0.0250497	0.0258425	0.089101	0.0684112	0.00339159	0.0439938	0.0601766	0.0281018	0.00969027	0.00072441	0.00931402	0.0175323	0.082026	0.00524403	0.00493095	0.0554615	0.0912875	0.0336214	0.00861203	0.00633845	0.00289364	0.0036515	0.00275585	0.00502942	0.00427157	0.00220468
DU348	364	6	4	14.9596	34.9714	22.0023	9.77014	0.371696	0.307072	0.0973603	0.145875	0.0387458	0.0247824	0.0478348	0.305862	0.125153	0.0243687	0.0139576	0.0528572	0.0843237	0.0239509	0.265525	0.247603	0.0252876	0.0491482	0.119224	0.117559	0.00639558	0.071708	0.105333	0.0273266	0.0144385	0.00852744	0.00994018	0.0240286	0.0835131	0.00649634	0.0043048	0.0730989	0.0884627	0.0312789	0.00626956	0.00578728	0.00296254	0.0072341	0.00296254	0.00406488	0.00316923	4.39175e-05
DU349	365	6	5	12.1674	35.6649	21.4402	6.27788	0.295311	0.211645	0.0960403	0.104093	0.0276136	0.0218031	0.026274	0.176598	0.0834351	0.0332938	0.0142054	0.0294018	0.0697054	0.0240335	0.174676	0.126609	0.0210862	0.0255254	0.0755456	0.0661123	0.00591106	0.0334314	0.0464164	0.0172487	0.0124035	0.00862434	0.00571364	0.0104098	0.0761558	0.00774864	0.0043048	0.079024	0.0808153	0.0281097	0.00881872	0.00385819	0.00077877	0.00716521	0.0037204	0.00144682	0.000351605	0.00206689
DU350	366	6	6	12.3121	29.1644	21.0943	3.88123	0.313531	0.0809998	0.098997	0.0607211	0.0196621	0.0056414	0.0289817	0.168575	0.0633786	0.0398122	0.0183348	0.0474063	0.0616942	0.0210603	0.112487	0.115295	0.0270315	0.026873	0.0406662	0.037971	0.00310089	0.0214155	0.0321717	0.0153106	0.00978717	0.00988408	0.00547884	0.00923575	0.0596411	0.00438307	0.00164365	0.0374795	0.0604909	0.0287297	0.000140642	0.00117124	0.00461605	0.00633845	0.00303143	0.00192909	0.00633845	0.00254916
DU351	367	6	7	14.9529	34.7531	22.2588	6.31569	0.236366	0.0944052	0.0923444	0.082118	0.0479985	0.0056414	0.0366031	0.315489	0.141398	0.0314887	0.0149487	0.0635938	0.0974554	0.0320447	0.203335	0.251072	0.0340074	0.0498617	0.133097	0.113437	0.0071708	0.0584323	0.101166	0.0264544	0.0117252	0.00872124	0.010175	0.0272376	0.117638	0.00665287	0.00352211	0.0608354	0.120637	0.0341036	0.00654514	0.00482273	0.00792306	0.00647624	0.00241137	0.00461605	0.00716521	0.00234247
DU352	368	6	8	21.7737	46.9809	29.2024	6.38629	0.22292	0.638797	0.132102	0.139369	0.0624559	0.029116	0.0431215	0.346075	0.17048	0.0330932	0.0148661	0.0809376	0.133795	0.0324576	0.226212	0.275683	0.0293304	0.0435992	0.138566	0.102736	0.00765531	0.0539748	0.0920576	0.0212217	0.0176363	0.0155044	0.0107229	0.0210544	0.0854699	0.00602672	0.00360038	0.0676561	0.117192	0.0310722	0.00344481	0.00737189	0.00427157	0.00606287	0.00303143	0.00592507	0.00558059	0.00323812
DU353	369	6	9	19.3622	44.6048	31.5298	7.03017	0.269005	0.352968	0.159768	0.13908	0.0562393	0.0369705	0.0434224	0.283098	0.115726	0.0351992	0.0371652	0.0596295	0.0992724	0.032375	0.189873	0.162288	0.018708	0.0443127	0.104083	0.0672221	0.00872124	0.0369199	0.0610487	0.0215124	0.00833363	0.0106593	0.00516576	0.0176105	0.0920445	0.00438307	0.00352211	0.0645558	0.0788173	0.0281097	0.000140642	0.00764748	0.00378929	0.0055117	0.00268695	0.00482273	0.00578728	0.00220468
DU354	370	6	10	12.7213	28.6915	17.9449	9.0622	0.35903	0.187788	0.145143	0.0682389	0.042071	0.0541692	0.0472331	0.38318	0.169177	0.0305862	0.0265938	0.0834153	0.100676	0.0425335	0.28419	0.304755	0.0470872	0.0716613	0.228539	0.204679	0.0128881	0.0868248	0.127524	0.0399239	0.0221907	0.0126943	0.018628	0.028803	0.106681	0.00884441	0.00461788	0.0784039	0.125047	0.0332769	0.00840534	0.00564949	0.00606287	0.00654514	0.0035826	0.00654514	0.00330702	0.0037204
DU355	371	6	11	16.682	39.1449	26.8741	6.47498	0.358056	0.210736	0.166896	0.15614	0.030216	0.0350746	0.0330932	0.318497	0.103191	0.0307867	0.0223817	0.0348527	0.0865536	0.0233728	0.141476	0.179962	0.0264766	0.045581	0.0859301	0.0776859	0.00658938	0.0308151	0.0590137	0.0267451	0.0104655	0.00813983	0.00712249	0.0244982	0.0858612	0.00884441	0.00469615	0.0446447	0.0903918	0.0223224	0.00578728	0.00523611	0.00351371	0.00461605	0.00296254	0.00523611	0.00289364	0.00626956
DU356	372	6	12	14.2356	38.7099	30.8154	3.58055	0.216393	0.131554	0.139124	0.0858769	0.0109876	0.0249179	0.0341964	0.127359	0.0241681	0.0374054	0.0322924	0.0220514	0.0813505	0.0107366	0.0391474	0.0247539	0.0200557	0.0187873	0.0161714	0.0152994	0.00436062	0.00697699	0.0114345	0.0111438	0.011919	0.0070739	0.00180019	0.00602672	0.0448482	0.00383519	0.00086096	0.0530501	0.0500875	0.0182575	0.00523611	0.00110234	0.00392708	0.0055117	0.00289364	0.000757858	0.00110234	0.00261806
DU357	373	6	13	14.193	30.2486	24.3545	5.22099	0.32493	0.135757	0.15697	0.117539	0.0167706	0.0440125	0.0319901	0.214705	0.0604704	0.0340961	0.0213906	0.031384	0.129252	0.0205647	0.0986943	0.0839934	0.0151408	0.0220374	0.0308366	0.0290133	0.0034885	0.0131788	0.0234505	0.0163766	0.00571726	0.0035854	0.00500922	0.00680941	0.0583105	0.00367865	0.00281769	0.0507076	0.0561504	0.0158461	0.00468494	0.00323812	0.00268695	0.00303143	0.00254916	0.00158461	0.000351605	0.00344481
DU358	374	6	14	15.8426	36.1705	22.7525	4.14289	0.323566	0.0854304	0.1132	0.141393	0.0215415	0.0056414	0.0435226	0.141098	0.0541526	0.0452274	0.0170134	0.0336965	0.0616942	0.0257679	0.0966295	0.117772	0.0240192	0.0152201	0.0539045	0.0373368	0.00494204	0.0151168	0.0391487	0.0161828	0.0143416	0.00455443	0.00438307	0.013384	0.0671549	0.00516576	0.00571364	0.0293498	0.0893584	0.0249404	0.000140642	0.00440936	0.00447825	0.00454715	0.00613176	0.00378929	0.00496053	0.00661404
DU359	375	6	15	9.71471	20.9306	14.2188	6.90498	0.411058	0.196763	0.155069	0.104382	0.0381675	0.0297931	0.0405142	0.304959	0.10309	0.0407147	0.00974554	0.0403862	0.0948952	0.0139576	0.145027	0.13396	0.0113358	0.0226716	0.0674599	0.0336903	0.00910885	0.0399239	0.0536841	0.0133726	0.0131788	0.00620177	0.000626153	0.0219936	0.0897747	0.00587018	0.00383519	0.0609731	0.0881183	0.0234936	0.00620066	0.00502942	0.0122635	0.00675183	0.00427157	0.00351371	0.00213578	0.00213578
DU360	376	6	16	14.8687	36.2729	21.402	12.476	0.422165	0.256746	0.191236	0.147176	0.0718532	0.0449605	0.0390099	0.38699	0.203874	0.042219	0.0222991	0.0672277	0.0881228	0.0286585	0.210438	0.255531	0.0245741	0.0439956	0.162586	0.120017	0.00930266	0.0995191	0.139927	0.0387611	0.0183146	0.00891505	0.0248113	0.0421088	0.0885224	0.0108011	0.00375692	0.0753725	0.108925	0.0300387	0.00626956	0.0053739	0.00661404	0.00985216	0.00330702	0.0053739	0.00578728	0.00165351
DU361	377	6	17	12.0613	27.122	17.8644	4.65806	0.362538	0.170293	0.119588	0.121298	0.0331074	0.0056414	0.0542529	0.183918	0.117832	0.0490382	0.036009	0.0518661	0.100511	0.034192	0.148165	0.194746	0.0309951	0.0249705	0.0665879	0.0578681	0.00532965	0.0193805	0.0340128	0.0201558	0.0123066	0.00513584	0.00508749	0.0105663	0.0697378	0.00399172	0.00180019	0.0468494	0.0657959	0.0307277	0.00413377	0.00502942	0.00489163	0.00523611	0.00440936	0.00103344	0.00337591	0.00241137
DU362	378	6	18	13.622	33.4594	20.3568	7.53448	0.260236	0.0979269	0.147783	0.155851	0.0383121	0.0803059	0.0458291	0.177901	0.239575	0.0462303	0.0210603	0.0740001	0.0891965	0.0264286	0.27238	0.396264	0.0397942	0.0456603	0.132938	0.12509	0.00978717	0.0744213	0.11231	0.0352726	0.0229659	0.0164735	0.0115056	0.0232459	0.0855481	0.00782691	0.0104098	0.0449892	0.0928721	0.03121	0.00702741	0.00523611	0.0108856	0.00475384	0.00530501	0.0100588	0.0109545	4.39175e-05
DU363	379	6	19	13.3968	31.7692	21.0564	5.59116	0.287127	0.10054	0.126663	0.153393	0.0364326	0.042252	0.0358009	0.184319	0.373252	0.054654	0.0308058	0.0725135	0.0735045	0.0359264	0.303929	0.58242	0.0425687	0.0310744	0.138804	0.138249	0.0113376	0.044769	0.0971934	0.0303305	0.00180312	0.0106593	0.0124448	0.0220719	0.082026	0.00477442	0.00524403	0.0427157	0.0842601	0.0346548	0.00895651	0.00234247	0.00744079	0.00502942	0.00447825	0.00496053	0.00978326	4.39175e-05
DU364	380	6	20	11.5086	30.0667	20.0742	4.87356	0.252637	0.0852032	0.117107	0.158742	0.0209632	0.0056414	0.0320904	0.230349	0.20237	0.0462303	0.0176741	0.0365045	0.0913438	0.0280804	0.250163	0.333991	0.017519	0.0322634	0.0973452	0.0792713	0.00629868	0.0469978	0.060758	0.022869	0.013954	0.00852744	0.00579191	0.0158104	0.082887	0.00414826	0.00273942	0.045127	0.0655203	0.0211511	0.00688962	0.00399598	0.00427157	0.00468494	0.00985216	0.0053739	0.00475384	0.00289364
DU365	381	6	21	17.8968	34.4443	21.9229	10.0627	0.285276	0.133599	0.119747	0.157875	0.114792	0.0529504	0.0363023	0.351089	0.168776	0.0261737	0.0175089	0.0563259	0.104063	0.0255201	0.235462	0.234719	0.0229094	0.0413796	0.0900523	0.0580266	0.00833363	0.0854682	0.0768438	0.0187991	0.0170549	0.0122097	0.0143232	0.0277855	0.0823391	0.00900095	0.00297423	0.0914942	0.107823	0.0247337	0.00785417	0.00447825	0.00406488	0.00571839	0.00261806	0.00578728	0.00682073	0.00413377
DU366	382	6	22	15.7215	34.5101	21.839	7.02153	0.406771	0.199716	0.202271	0.251992	0.0247221	0.0398144	0.0568602	0.299343	0.123147	0.0297839	0.0151964	0.0554175	0.0883706	0.0399732	0.240665	0.167491	0.0292511	0.0440749	0.110504	0.0770517	0.00969027	0.0575602	0.0583354	0.0183146	0.013954	0.0105624	0.0109577	0.0197238	0.0826522	0.0030525	0.00352211	0.044507	0.0737878	0.0206689	0.00833644	0.0037204	0.00475384	0.00399598	0.00144682	0.00420267	0.0090943	0.00268695
DU367	383	6	23	11.4236	23.0034	18.0913	6.22338	0.312946	0.185289	0.16848	0.10178	0.0354206	0.0376476	0.0316893	0.204777	0.0957699	0.0330932	0.0169308	0.0375782	0.0727612	0.0207299	0.136025	0.167078	0.0189459	0.0217996	0.0814117	0.054935	0.00610487	0.0300398	0.0512615	0.0143416	0.0110469	0.00072441	0.00438307	0.0124448	0.0602672	0.00258288	0.00336557	0.0437491	0.0642802	0.0176374	0.0055117	0.00516722	0.00564949	0.00530501	0.00206689	0.00261806	0.00558059	0.00316923
DU368	384	6	24	17.4183	37.9635	31.9057	9.86085	0.40833	0.23357	0.149103	0.134887	0.0303605	0.034262	0.0264746	0.233658	0.204276	0.0334944	0.0160223	0.0366697	0.0561608	0.0294018	0.211429	0.370578	0.0200557	0.0359099	0.122316	0.090845	0.00377921	0.0542655	0.0932204	0.0202527	0.0184115	0.00920576	0.0111925	0.0241852	0.0733382	0.00907922	0.00344384	0.0573217	0.110027	0.0258361	0.00592507	0.00640735	0.00578728	0.00737189	0.00640735	0.00578728	0.00461605	0.00558059
DU369	385	6	25	16.1278	36.7258	21.9823	4.7741	0.305639	0.134735	0.117476	0.106551	0.0255896	0.0224802	0.0254718	0.110211	0.087647	0.0155438	0.0178393	0.0288237	0.0485625	0.0166831	0.12983	0.133547	0.0170433	0.0253668	0.0569168	0.0562034	0.00513584	0.0385673	0.0394394	0.0202527	0.0118221	0.00833363	0.00485268	0.00907922	0.0525968	0.00336557	0.00367865	0.0190843	0.0303143	0.0167418	0.00558059	0.000389385	0.00077877	0.00124013	0.00427157	0.00144682	0.00289364	0.00289364
DU370	386	6	26	14.8401	37.4554	23.4932	6.25073	0.270271	0.156547	0.125079	0.146743	0.0173489	0.0300639	0.0319901	0.125353	0.0659859	0.0260735	0.0117277	0.036009	0.054096	0.0218036	0.125949	0.110422	0.0210069	0.0247327	0.0512886	0.0371783	0.00436062	0.0257761	0.0276173	0.0104655	0.0112407	0.00610487	0.000626153	0.00665287	0.0705205	0.00352211	0.0022698	0.039822	0.0447825	0.0166729	0.00613176	0.000389385	0.00440936	0.00482273	0.00316923	0.00344481	0.00275585	0.00571839
DU371	387	6	27	12.9356	29.5275	20.4216	3.66673	0.257606	0.134962	0.0934532	0.124044	0.0286256	0.0541692	0.0448263	0.147215	0.0976752	0.0386088	0.0272545	0.0559956	0.0469933	0.0195737	0.158902	0.193672	0.0229887	0.0447883	0.0852167	0.0627829	0.0106593	0.0285863	0.0366292	0.0174425	0.0160858	0.00697699	0.00391346	0.0128361	0.0988539	0.00422653	0.00524403	0.0456093	0.0640735	0.0287297	0.00564949	0.00578728	0.00571839	0.00702741	0.00447825	0.00620066	0.00640735	0.00199799
DU372	388	6	28	10.3183	28.388	18.7809	6.35924	0.28586	0.117467	0.12698	0.136333	0.0153248	0.0525442	0.0424195	0.272468	0.139593	0.0363023	0.0244464	0.0568215	0.127022	0.0343572	0.209034	0.219275	0.0352757	0.0458981	0.10337	0.104876	0.0072677	0.0581416	0.0713204	0.0267451	0.0211248	0.0117252	0.0154973	0.0258288	0.100576	0.00555711	0.00313076	0.0804708	0.101553	0.026525	0.000140642	0.00461605	0.00571839	0.0102655	0.00289364	0.0037204	0.00392708	0.00248026
DU373	389	6	29	15.572	45.7121	25.6514	5.84195	0.340908	0.108151	0.148627	0.149779	0.0193729	0.0735347	0.0503418	0.161054	0.0946667	0.0384082	0.0214732	0.0499666	0.0723483	0.0223817	0.118185	0.151139	0.0196593	0.0253668	0.0635756	0.0661916	0.00251947	0.0276173	0.0385673	0.0177332	0.016958	0.00784912	0.00712249	0.0158104	0.0783474	0.00524403	0.00508749	0.0585618	0.0860514	0.0287986	0.000140642	0.000389385	0.00434046	0.00682073	0.0035826	0.00303143	0.00502942	0.00220468
DU374	390	6	30	12.3188	31.5733	22.6631	8.13473	0.407453	0.283556	0.146991	0.153393	0.0296377	0.0452313	0.0421187	0.779898	0.126456	0.0240678	0.0227947	0.0630983	0.195819	0.0463326	0.216962	0.201353	0.0414589	0.0349587	0.109394	0.0726918	0.0072677	0.0539748	0.0754872	0.0271328	0.0128881	0.00804292	0.00837479	0.0188629	0.0868787	0.00649634	0.002035	0.0538768	0.0677939	0.0206	0.00943878	0.00406488	0.00475384	0.0053739	0.00316923	0.00440936	0.00737189	4.39175e-05
DU375	391	6	31	12.5883	25.3487	20.138	6.48715	0.271051	0.114286	0.127244	0.129394	0.0239993	0.0318244	0.0419181	0.585048	0.156942	0.0341964	0.0294844	0.0791206	0.165922	0.0507099	0.281299	0.26156	0.0270315	0.0577888	0.0961561	0.0770517	0.00891505	0.0674443	0.0694792	0.0207372	0.0135664	0.00794602	0.00907922	0.0147929	0.0650416	0.00453961	0.00250461	0.0884627	0.0718588	0.0354816	0.00964547	0.00592507	0.00289364	0.00778527	0.00530501	0.00585618	0.00868092	4.39175e-05
DU376	392	6	32	16.6507	36.3903	24.4507	8.56955	0.313238	0.240841	0.13263	0.114213	0.0303605	0.0515962	0.0373051	0.402434	0.227942	0.0399125	0.0232076	0.0559956	0.088701	0.0431116	0.249502	0.292779	0.034166	0.0370197	0.112962	0.089973	0.00998098	0.0658938	0.0800416	0.0291677	0.016958	0.0100779	0.00884441	0.0208979	0.0911052	0.00806172	0.00673114	0.0648313	0.0959035	0.0368595	0.00675183	0.00647624	0.00564949	0.00923209	0.00454715	0.00454715	0.00620066	0.00296254
DU377	393	6	33	14.9484	33.3633	22.22	5.8147	0.486372	0.102925	0.130518	0.102503	0.0263125	0.0278972	0.0459294	0.197958	0.0983772	0.0306865	0.0153616	0.0533527	0.0585559	0.024529	0.126857	0.167822	0.0184702	0.0356721	0.0848203	0.0775274	0.00658938	0.0543624	0.0604673	0.0215124	0.0120159	0.00072441	0.0053223	0.0189411	0.069503	0.00618326	0.00313076	0.0551859	0.0739256	0.0212889	0.000140642	0.0037204	0.00454715	0.00599397	0.00268695	0.00599397	0.00633845	0.0018602
DU378	394	6	34	23.2757	53.9203	34.9411	6.70104	0.469614	0.172906	0.18395	0.163658	0.0283365	0.0483461	0.0526483	0.175394	0.143304	0.0347981	0.0198214	0.0581429	0.0497188	0.0194085	0.174429	0.200857	0.017519	0.0412211	0.139597	0.0840276	0.0071708	0.0429279	0.0746151	0.0245164	0.0192836	0.0128881	0.00696595	0.0261419	0.0859395	0.00406999	0.00774864	0.0455404	0.0859825	0.0184642	0.00840534	0.000389385	0.00785417	0.00378929	0.00289364	0.00489163	0.00881872	0.00275585
DU379	395	6	35	10.487	24.6275	19.2283	8.4173	0.287419	0.129736	0.130359	0.259366	0.0281919	0.0056414	0.0503418	0.253213	1.0292	0.0591667	0.0425335	0.0613639	0.0924175	0.074826	1.11083	1.24074	0.0356721	0.0533496	0.224179	0.168452	0.01095	0.0967089	0.127912	0.0369199	0.0193805	0.0106593	0.0110359	0.0319338	0.10715	0.0075921	0.00422653	0.0691029	0.084329	0.0254916	0.0090254	0.000389385	0.00077877	0.00750969	0.00282474	0.00833644	0.00799196	0.00475384
DU380	397	6	37	16.317	36.4023	24.196	6.94148	0.275338	0.337518	0.236326	0.101491	0.0213969	0.0486169	0.0385085	0.193044	0.129365	0.0441243	0.0246116	0.0417076	0.0671451	0.0181697	0.142384	0.259744	0.0218789	0.0405869	0.118828	0.0894181	0.00833363	0.0334314	0.0764562	0.0293615	0.0254854	0.0125004	0.0065746	0.0237938	0.0813216	0.00516576	0.00172192	0.0374795	0.0932166	0.026525	0.00771638	0.0053739	0.00077877	0.00468494	0.00137792	0.00558059	0.00282474	0.00351371
DU381	398	6	38	12.9567	34.2276	25.5234	5.00791	0.330094	0.292985	0.262778	0.125201	0.0319508	0.0464501	0.0395113	0.162157	0.0950679	0.0299845	0.026346	0.0332009	0.0521965	0.0195737	0.130574	0.15948	0.023385	0.0156165	0.085296	0.072454	0.00455443	0.019962	0.0436062	0.0184115	0.0111438	0.00591106	0.00547884	0.0182367	0.0875049	0.00563538	0.00500922	0.0393397	0.079644	0.0306588	0.00640735	0.000389385	0.00261806	0.00399598	0.00323812	0.00378929	0.00206689	0.00440936
DU382	399	6	39	11.1749	20.8881	15.9429	8.9558	0.262672	0.178132	0.147888	0.0964308	0.0368664	0.0444188	0.0439238	0.357808	0.153131	0.0305862	0.0192433	0.0495536	0.101667	0.0310536	0.22902	0.254458	0.0181531	0.0527947	0.083552	0.0709479	0.00591106	0.0542655	0.0591106	0.0235474	0.0134695	0.0108531	0.00610499	0.0169844	0.0713814	0.00688768	0.00485268	0.0644869	0.0910808	0.0338969	0.00737189	0.00482273	0.00077877	0.00716521	0.00716521	0.00241137	0.00613176	4.39175e-05
DU383	400	6	40	10.6721	21.2217	14.5796	4.44185	0.232274	0.150526	0.119588	0.0735881	0.0125779	0.0056414	0.0259732	0.22714	0.127359	0.0337952	0.0227947	0.0341094	0.0844889	0.0213081	0.151634	0.153864	0.0201349	0.0208484	0.0710271	0.0573132	0.00629868	0.0294584	0.0374044	0.0230628	0.0125974	0.00949646	0.00555711	0.0171409	0.0774864	0.00399172	0.00140884	0.0427845	0.0699986	0.0189465	0.00668293	0.00323812	0.00420267	0.00378929	0.00165351	0.00282474	0.00316923	0.00213578
DU384	401	6	41	16.0593	34.4182	22.7031	8.65734	0.523298	0.192332	0.191236	0.131996	0.073299	0.0056414	0.0567599	0.56088	0.259632	0.0327924	0.0317143	0.0984465	0.137181	0.0539308	0.407413	0.453168	0.0634963	0.0696002	0.232978	0.182007	0.0159889	0.109985	0.152912	0.0438	0.0293615	0.0147292	0.0152625	0.029664	0.113099	0.0086096	0.00563538	0.094939	0.112783	0.0349304	0.000140642	0.0101966	0.00440936	0.00516722	0.00434046	0.00647624	0.00558059	0.00316923
DU385	402	6	42	15.1411	35.2505	22.4672	8.59972	0.368676	0.464641	0.12038	0.159754	0.0349869	0.0501066	0.0414167	0.270462	0.0848391	0.0382077	0.0286585	0.040634	0.0720179	0.0270067	0.132391	0.137181	0.0249705	0.026001	0.112169	0.0595328	0.0101748	0.0400208	0.0413775	0.0250978	0.0164735	0.0117252	0.00782691	0.0225415	0.106603	0.0118969	0.00399172	0.0601464	0.10734	0.0348615	0.00137792	0.000389385	0.00489163	0.00895651	0.00420267	0.00440936	0.00427157	0.0036515
DU386	403	6	43	13.9758	31.8271	21.1787	6.34506	0.246109	0.153366	0.115734	0.135321	0.0318063	0.0687949	0.0391102	0.298641	0.127158	0.0316893	0.033779	0.0495536	0.111165	0.0410469	0.138502	0.203665	0.0430443	0.035355	0.0871192	0.0684904	0.00523275	0.0176363	0.0371137	0.0245164	0.012985	0.00920576	0.00406999	0.01221	0.0803824	0.0063398	0.00297423	0.0354127	0.0509832	0.0241137	0.000826755	0.00213578	0.00337591	0.00323812	0.00199799	0.00110234	0.00296254	0.00344481
DU387	404	6	44	12.855	30.3969	20.4146	6.80482	0.211424	0.133485	0.0977826	0.125201	0.0333966	0.0423874	0.0427204	0.300246	0.108606	0.0290819	0.024942	0.0433594	0.0983639	0.0221339	0.151304	0.185991	0.022196	0.0267937	0.0745151	0.0563619	0.00765531	0.0281018	0.0479668	0.027908	0.0152137	0.00668629	0.00446134	0.0182367	0.0954883	0.00704422	0.002035	0.0522233	0.0787484	0.0213578	0.000140642	0.00248026	0.00454715	0.00475384	0.00144682	0.00234247	0.00282474	0.00275585
DU388	405	6	45	10.5176	29.8141	22.5629	5.38812	0.498161	0.163931	0.19773	0.191416	0.0266016	0.0418457	0.0372048	0.494393	0.121041	0.0267754	0.0319621	0.0403862	0.21465	0.0488929	0.275436	0.174429	0.0255254	0.0351172	0.0638134	0.0587401	0.00765531	0.053781	0.0400208	0.0115314	0.0104655	0.0072677	0.00680941	0.00931402	0.0612064	0.0065746	0.000939229	0.0888072	0.0713076	0.0296943	0.00647624	0.00482273	0.00077877	0.00943878	0.00399598	0.00475384	0.00310033	0.00620066
DU389	406	6	46	16.0841	30.9751	21.8252	6.64121	0.339544	0.19131	0.135375	0.0870335	0.0267462	0.0348037	0.036202	0.290519	0.136685	0.0399125	0.0203996	0.040634	0.0851496	0.036009	0.215558	0.26602	0.0217203	0.044709	0.100516	0.100595	0.00901195	0.0588199	0.0787819	0.0277142	0.0150199	0.0107562	0.011349	0.0250461	0.0821043	0.011349	0.00626153	0.0575972	0.0835022	0.0352749	0.00613176	0.00468494	0.00585618	0.00558059	0.00289364	0.00516722	0.00744079	0.00296254
DU390	407	6	47	16.6257	36.129	30.9565	4.18693	0.16417	0.104857	0.160666	0.104816	0.0309388	0.0366997	0.036904	0.164664	0.0857416	0.0360014	0.0115625	0.0252723	0.0595469	0.0322098	0.125288	0.165674	0.0109394	0.0285377	0.0493068	0.0593742	0.00319779	0.0320748	0.0543624	0.0155044	0.0072677	0.00571726	0.00641807	0.0171409	0.0806954	0.00360038	0.00211327	0.068345	0.0698608	0.0214267	0.000140642	0.00489163	0.00378929	0.00392708	0.00234247	0.00413377	0.00744079	0.00192909
DU391	408	6	48	12.7819	31.9114	21.1448	4.02352	0.177713	0.131099	0.127086	0.072287	0.0174934	0.0369705	0.0197557	0.169678	0.0538517	0.0201568	0.0135447	0.0403862	0.0479844	0.0128839	0.0892791	0.102906	0.0139518	0.0211654	0.0359892	0.0374161	0.00397301	0.0184115	0.0312996	0.0121128	0.0121128	0.00881815	0.00313076	0.00954883	0.0540057	0.000387252	0.00313076	0.0347926	0.041131	0.0172241	0.000140642	0.00310033	0.00530501	0.00399598	0.00296254	0.00303143	0.00199799	0.00172241
DU392	409	6	49	12.5056	27.6603	18.8442	9.79086	0.395274	0.274695	0.169694	0.140815	0.0653474	0.0469918	0.042219	0.375558	0.124952	0.0427204	0.0275023	0.0764777	0.0924175	0.0218862	0.211677	0.22456	0.023068	0.0469286	0.163458	0.0868814	0.00872124	0.0830456	0.0976779	0.0253885	0.0134695	0.00775222	0.00798345	0.0261419	0.0976798	0.00767037	0.00344384	0.0795751	0.128698	0.0249404	0.00744079	0.00496053	0.00806086	0.0103344	0.00330702	0.00516722	0.00985216	0.00668293
DU393	410	6	50	13.0387	30.8434	20.4954	10.6864	0.422458	0.372054	0.199261	0.135177	0.0465528	0.0583674	0.0669888	0.337752	0.115927	0.055356	0.0228773	0.0444331	0.130987	0.0241161	0.19425	0.200857	0.037971	0.028934	0.130322	0.0823629	0.00998098	0.0592075	0.0853713	0.020931	0.0114345	0.00881815	0.00829653	0.0270028	0.0794431	0.00626153	0.00493095	0.0539457	0.106514	0.03121	0.00695852	0.00420267	0.00468494	0.0054428	0.00289364	0.0055117	0.00578728	0.00254916
DU394	411	6	51	12.7087	27.0062	14.6544	8.1298	0.162708	0.112695	0.0899685	0.0792265	0.0448179	0.0056414	0.0381074	0.335445	0.158045	0.01775	0.017096	0.0666496	0.093326	0.0298973	0.252476	0.282786	0.0340867	0.0562827	0.134286	0.126517	0.00746151	0.0882784	0.111341	0.0291677	0.0176363	0.00891505	0.0150277	0.0259071	0.0915749	0.00712249	0.00195673	0.0652447	0.0986594	0.0215645	0.0111612	0.00530501	0.00695852	0.00392708	0.00130903	0.0090943	0.01061	0.0018602
DU395	412	6	52	11.1959	23.5387	19.0437	3.60026	0.311972	0.199148	0.108976	0.10178	0.0106985	0.0288451	0.0378065	0.301851	0.0434224	0.0251709	0.0165179	0.019904	0.0626027	0.0303103	0.113147	0.0727612	0.0252083	0.0159335	0.038843	0.0255254	0.00261637	0.0227721	0.0295553	0.00765531	0.00503894	0.00600797	0.00125231	0.00579191	0.0400738	0.00258288	0.00133057	0.0301765	0.0309344	0.0128836	0.00661404	0.00454715	0.007303	0.00530501	0.00289364	0.00468494	0.00599397	0.00144682
DU396	413	6	53	13.2667	37.9994	21.3807	4.02613	0.306223	0.118376	0.101267	0.165826	0.00336733	0.0436062	0.0437232	0.129164	0.0864436	0.026976	0.0192433	0.0528572	0.0565737	0.0155268	0.147752	0.193342	0.030678	0.0305987	0.105035	0.0654781	0.00416682	0.03285	0.0487421	0.0206403	0.0125004	0.00688009	0.00493095	0.0175323	0.0748253	0.00508749	0.00234807	0.037204	0.0746146	0.0304521	0.0149505	0.0035826	0.00558059	0.00585618	0.00482273	0.00523611	0.00516722	0.00427157
DU397	414	6	54	16.4781	32.1473	21.558	6.11437	0.344124	0.211418	0.130518	0.143417	0.027469	0.0325015	0.0449266	0.290117	0.083034	0.031589	0.0200692	0.0499666	0.0645023	0.0254375	0.124132	0.205482	0.0294889	0.0252876	0.0625451	0.0631	0.00562036	0.0267451	0.0768438	0.0274235	0.0115314	0.0100779	0.00727903	0.0151842	0.100028	0.00571364	0.00187846	0.0315545	0.068345	0.0247337	0.000140642	0.00330702	0.00496053	0.00165351	0.00468494	0.00344481	0.0035826	0.0035826
DU398	415	6	55	20.1747	40.1472	25.4306	10.3741	0.16417	0.138938	0.151848	0.0754676	0.0474203	0.0056414	0.049339	0.170781	0.168374	0.0386088	0.023538	0.103815	0.0635938	0.0221339	0.14833	0.323998	0.0339281	0.0775274	0.151646	0.203014	0.0145354	0.0699637	0.150296	0.0765531	0.0264544	0.0137602	0.0129144	0.0377257	0.13157	0.0110359	0.00986191	0.0573905	0.134279	0.0555303	0.00702741	0.00613176	0.00647624	0.00330702	0.00406488	0.00585618	0.0135726	0.00530501
DU399	416	6	56	13.996	25.5826	16.1315	3.23291	0.158519	0.0767965	0.105966	0.042071	0.0115659	0.0188238	0.0261737	0.182615	0.0782204	0.0321907	0.0129665	0.0394777	0.0690447	0.0187478	0.116203	0.144201	0.020452	0.0308366	0.0634171	0.0504166	0.00513584	0.0214155	0.029846	0.00959337	0.0122097	0.00688009	0.00125231	0.00587018	0.0622239	0.00453961	0.00219153	0.0332769	0.0525678	0.0188087	0.00558059	0.00330702	0.00475384	0.00310033	0.00261806	0.00475384	0.00440936	0.00323812
DU400	417	6	57	10.6915	27.7685	19.1826	4.58726	0.273	0.0778189	0.131468	0.0747447	0.00336733	0.021126	0.0343969	0.137788	0.0845382	0.0231653	0.0159397	0.0238683	0.0650804	0.0166831	0.117442	0.152955	0.0186288	0.018708	0.0554107	0.0505751	0.00503894	0.027908	0.0344005	0.015892	0.00930266	0.00532965	0.000626153	0.00837479	0.0591714	0.0032873	0.0022698	0.0321745	0.0514655	0.0208067	0.000140642	0.000389385	0.00454715	0.00475384	0.0037204	0.00392708	0.00633845	0.00468494
DU401	418	6	58	11.0893	31.7239	22.9477	6.97386	0.350554	0.0813407	0.134214	0.0806723	0.0286256	0.0322307	0.0482359	0.172486	0.123548	0.0393108	0.0185826	0.0423683	0.0709443	0.0197389	0.182027	0.206721	0.0123663	0.0239399	0.0682526	0.0786372	0.0070739	0.0434124	0.0563974	0.0262606	0.0102717	0.00649248	0.00547884	0.0151059	0.0863308	0.00352211	0.00391346	0.0735123	0.0899785	0.0253538	0.000140642	0.00268695	0.00592507	0.00654514	0.00234247	0.0053739	0.00523611	0.00234247
DU402	419	6	59	15.3908	29.2281	20.5234	7.89932	0.284594	0.353309	0.13849	0.137056	0.0414927	0.0056414	0.0393108	0.364728	0.136485	0.0375057	0.0325402	0.0530224	0.10588	0.0293192	0.219275	0.298148	0.0465323	0.0372575	0.135395	0.104321	0.00562036	0.0542655	0.0798478	0.0312996	0.0244195	0.0101748	0.00720076	0.0248896	0.112629	0.00579191	0.00461788	0.0702052	0.102931	0.0330013	0.00578728	0.00571839	0.00633845	0.00578728	0.00144682	0.00482273	0.00530501	0.0035826
DU403	420	6	60	17.1263	37.4829	23.4755	6.5137	0.35601	0.397047	0.152165	0.155562	0.0177826	0.0429291	0.0460297	0.348281	0.0758136	0.0386088	0.020317	0.0418728	0.0963818	0.024942	0.156259	0.163362	0.0314707	0.0296475	0.0860887	0.067777	0.00843053	0.0410867	0.0516491	0.0244195	0.0180239	0.0112407	0.00806172	0.0192542	0.0771733	0.00579191	0.0022698	0.060422	0.0823999	0.0268006	0.00413377	0.00606287	0.00282474	0.00482273	0.00413377	0.00344481	0.00420267	4.39175e-05
DU404	421	6	61	19.3587	47.9489	32.2378	5.69262	0.527098	0.159273	0.271701	0.150212	0.0229873	0.0671699	0.0436229	0.146814	0.121643	0.0253715	0.0174264	0.0599599	0.0780469	0.0272545	0.205978	0.225304	0.0267937	0.0412211	0.116608	0.100437	0.00969027	0.0472885	0.0685102	0.0280049	0.0141478	0.0104655	0.0086096	0.018628	0.102924	0.00485268	0.00273942	0.0553926	0.0947323	0.028523	0.00737189	0.00744079	0.01061	0.00468494	0.00303143	0.00757858	0.00682073	0.00275585
DU405	422	6	62	17.7872	31.8532	20.657	6.86787	0.376763	0.164272	0.214362	0.114792	0.0128671	0.0625655	0.0267754	0.296335	0.163761	0.022363	0.0233728	0.0392299	0.079451	0.033779	0.257844	0.259413	0.0355928	0.0323427	0.143164	0.117242	0.00862434	0.0600797	0.061727	0.0264544	0.0181208	0.00891505	0.0125231	0.0199586	0.0818695	0.000387252	0.00485268	0.0724099	0.0992794	0.0256983	0.00874982	0.00523611	0.00454715	0.00709631	0.00199799	0.00268695	0.00427157	0.00330702
DU406	423	6	63	21.4852	45.8656	29.7034	5.75557	0.433077	0.175405	0.144456	0.274257	0.0231318	0.0402207	0.0370043	0.283599	0.106199	0.0339958	0.0257679	0.0421206	0.0693751	0.0206473	0.139741	0.199453	0.0480384	0.0297268	0.102815	0.0722162	0.00542655	0.0343036	0.0462226	0.0210279	0.0138571	0.00746151	0.00320903	0.0188629	0.075608	0.00618326	0.00289596	0.0593885	0.0905296	0.0253538	0.000140642	0.00482273	0.00385819	0.00592507	0.00482273	0.00268695	0.00337591	0.00523611
DU407	424	6	64	11.9393	25.5907	16.877	5.14376	0.252637	0.12167	0.127561	0.0883347	0.0157586	0.0056414	0.0289817	0.227341	0.201067	0.0380071	0.024529	0.0493884	0.0911786	0.0284933	0.2239	0.330605	0.0250497	0.0444712	0.102022	0.0647647	0.00765531	0.0373075	0.0493235	0.0183146	0.013954	0.0122097	0.0107229	0.0177671	0.0653547	0.00524403	0.00375692	0.0389264	0.0696541	0.0214956	0.00530501	0.00468494	0.00482273	0.00516722	0.00192909	0.00440936	0.0072341	0.0018602
DU408	425	6	65	12.4149	30.8355	22.9164	4.00089	0.311387	0.126214	0.128142	0.106551	0.0318063	0.0306056	0.0386088	0.365029	0.137889	0.0291822	0.0210603	0.0332835	0.11769	0.0333661	0.208951	0.213246	0.0229887	0.018391	0.0620695	0.0513678	0.00581416	0.022869	0.0452536	0.0102717	0.0132757	0.00910885	0.00555711	0.00868787	0.0585453	0.00375692	0.00258288	0.0416822	0.0578728	0.0148816	0.00764748	0.00254916	0.00523611	0.00606287	0.00454715	0.00454715	0.00496053	0.00275585
DU409	426	6	66	13.3677	27.5829	20.1319	5.64083	0.302813	0.124283	0.106547	0.163224	0.025445	0.0450959	0.0522472	0.399626	0.118133	0.0371045	0.0158572	0.0256853	0.127683	0.0332009	0.172281	0.170877	0.026873	0.0232265	0.0758627	0.0539838	0.00784912	0.0314934	0.0461257	0.0154075	0.00180312	0.0100779	0.00696595	0.0197238	0.110986	0.00485268	0.00602672	0.0611798	0.090254	0.029212	0.00695852	0.00957657	0.00323812	0.00688962	0.00323812	0.00558059	0.00413377	0.00303143
DU410	427	6	67	13.2488	33.3801	22.5496	7.01951	0.266277	0.140301	0.0973075	0.21874	0.0479985	0.0465856	0.0523475	0.37967	0.137086	0.0521469	0.0280804	0.0485625	0.129335	0.028163	0.193507	0.24719	0.0332147	0.0374953	0.101705	0.0988514	0.00881815	0.0533934	0.0702545	0.023935	0.0125004	0.0102717	0.0134623	0.0198804	0.114586	0.00649634	0.00391346	0.0622822	0.0987283	0.0256983	0.000140642	0.00571839	0.00523611	0.00647624	0.00289364	0.00564949	0.00599397	0.00165351
DU411	428	6	68	15.4917	35.9681	21.0323	9.61146	0.416807	0.335928	0.17698	0.180139	0.0517575	0.0471272	0.0523475	0.4967	0.119838	0.0405142	0.0198214	0.0580603	0.112982	0.0319621	0.172942	0.199536	0.0188666	0.0407455	0.121127	0.0850582	0.0070739	0.0525213	0.0688978	0.0261637	0.012985	0.01095	0.00704422	0.0293509	0.116778	0.00884441	0.0032873	0.0815042	0.110441	0.0288675	0.0072341	0.00496053	0.0101966	0.00998995	0.00454715	0.00378929	0.00344481	0.00406488
DU412	429	6	69	14.6827	33.2598	22.0192	8.2738	0.387577	0.246862	0.130465	0.110454	0.0212524	0.0448251	0.041517	0.279387	0.10299	0.0328927	0.0228773	0.0551697	0.0473237	0.0260982	0.139906	0.205482	0.0198971	0.0360685	0.114864	0.0769725	0.00881815	0.0434124	0.0679288	0.0253885	0.019962	0.0113376	0.00680941	0.0216023	0.0823391	0.00594845	0.00242634	0.0549103	0.0895651	0.0260428	0.00475384	0.00757858	0.00523611	0.00585618	0.00413377	0.00771638	0.00558059	0.00241137
DU413	430	6	70	16.0013	37.4595	30.22	4.67917	0.470296	0.28935	0.167582	0.214981	0.0257342	0.0471272	0.0235664	0.400428	0.0712006	0.0270763	0.0144531	0.0384866	0.127353	0.040221	0.129087	0.120415	0.0332147	0.0249705	0.0467701	0.0354343	0.00532965	0.0238381	0.0321717	0.013954	0.00881815	0.00639558	0.00399172	0.00915749	0.0637893	0.0032873	0.00461788	0.0582173	0.0574594	0.0254227	0.000140642	0.00289364	0.0035826	0.00310033	0.00413377	0.00227358	0.00275585	0.00447825
DU414	431	6	71	17.4619	40.622	24.2794	10.8182	0.247083	0.11599	0.125924	0.151803	0.0806723	0.0056414	0.0316893	0.168675	0.213401	0.059267	0.0298973	0.0659889	0.0454241	0.0218036	0.213906	0.42071	0.0440749	0.0567583	0.156323	0.0979001	0.0107562	0.075681	0.125004	0.0366292	0.0197682	0.0128881	0.0195673	0.0340471	0.0907922	0.0105663	0.00610499	0.070343	0.132212	0.0319678	0.00709631	0.00744079	0.00509832	0.00406488	0.00330702	0.00516722	0.00737189	0.00289364
DU415	434	7	2	13.3682	28.1361	19.6387	4.65982	0.329598	0.154749	0.122654	0.126163	0.0317936	0.0133029	0.0422868	0.532773	0.0730045	0.055651	0.0231247	0.0389293	0.131345	0.0303616	0.126936	0.13043	0.0268226	0.0279639	0.096121	0.0818537	0.00666667	0.041982	0.0554956	0.0260361	0.00972974	0.00855857	0.00570433	0.0129504	0.0763918	0.00493347	0.00377719	0.0402236	0.0725713	0.0191976	0.00499279	0.00513344	0.00077877	0.00316445	0.00330509	0.00260188	0.00225027	0.00295348
DU416	435	7	3	20.0286	51.9465	31.6508	4.42572	0.339522	0.128197	0.14044	0.164459	0.0143071	0.0056414	0.0289226	0.335601	0.0912556	0.0532574	0.0296129	0.0306111	0.0942456	0.0268679	0.127851	0.1103	0.0223385	0.0160609	0.093349	0.062287	0.00765767	0.0281081	0.0505406	0.0178379	0.0114415	0.00666667	0.00608976	0.0222006	0.0840232	0.00439387	0.00262091	0.0531627	0.0777751	0.0319961	0.00590697	0.00295348	0.00520376	0.00414894	0.00168771	0.00428958	0.00527408	0.00253156
DU417	436	7	4	13.1155	30.7435	18.4974	4.95699	0.183216	0.0876092	0.103707	0.0528929	0.0440774	0.0234447	0.048171	0.269578	0.0674195	0.0252324	0.0103146	0.0397612	0.0859274	0.0296961	0.0896706	0.112795	0.0276378	0.0397039	0.0723149	0.0430465	0.00576577	0.0327027	0.0487388	0.0136937	0.00792794	0.0103604	0.00524182	0.0111774	0.0807856	0.00470222	0.00331468	0.0556943	0.0664534	0.0293239	0.00850885	0.00421926	0.00562568	0.00576633	0.00225027	0.00302381	0.00196899	0.00302381
DU418	437	7	5	15.7107	29.4534	17.3444	8.47306	0.410041	0.170423	0.101121	0.14177	0.0429213	0.0478113	0.036602	0.430946	0.238063	0.0414889	0.0228752	0.0932474	0.0764446	0.0453344	0.257865	0.29771	0.0354645	0.0767174	0.161261	0.111611	0.00783785	0.0587388	0.0822523	0.0281081	0.0184685	0.0111712	0.0124108	0.0262091	0.082944	0.011717	0.00439387	0.0464119	0.0919799	0.0194086	0.00766499	0.00653986	0.00646954	0.00752435	0.00260188	0.00274252	0.00288316	0.00232059
DU419	438	7	6	20.9863	44.9375	27.9009	5.69409	0.425881	0.232884	0.104921	0.186715	0.03136	0.0580849	0.044082	0.181913	0.135737	0.0404916	0.0192983	0.0379312	0.0494103	0.0165533	0.158046	0.186162	0.0269856	0.0274748	0.0841364	0.0603304	0.00387388	0.020991	0.0382883	0.0211712	0.0125225	0.0102703	0.00686061	0.019811	0.0789356	0.00901901	0.00547307	0.0421223	0.0649063	0.0233466	0.00555536	0.00450055	0.00443023	0.00604761	0.00147674	0.000984495	0.00070321	0.00203931
DU420	439	7	7	12.2659	29.7531	18.4095	4.46943	0.263945	0.190775	0.124027	0.0696568	0.0369961	0.0198885	0.0397934	0.251726	0.144114	0.0431844	0.0261193	0.0410089	0.0766941	0.0238733	0.171855	0.194314	0.0233169	0.033997	0.062287	0.0618794	0.00315316	0.0414415	0.0391892	0.0116216	0.0107207	0.00558559	0.00323759	0.0109461	0.0552703	0.00400845	0.00346885	0.0472557	0.053233	0.0203931	0.00513344	0.00274252	0.0026722	0.00386766	0.00217995	0.00414894	0.00210963	0.00351605
DU421	440	7	8	10.1313	31.6555	19.2164	3.18672	0.317574	0.176856	0.0860798	0.124573	0.0153187	0.0537384	0.0300196	0.29501	0.0502654	0.0263295	0.011396	0.0200469	0.090752	0.0153056	0.0735332	0.0691245	0.01174	0.0126368	0.0264965	0.0263334	0.0036937	0.0107207	0.0148649	0.0073874	0.00702703	0.00774776	0.0042397	0.00932735	0.0492576	0.00331468	0.00169588	0.0426849	0.0462712	0.0142752	0.000140642	0.00182835	0.00386766	0.00492247	0.00309413	0.00386766	0.00393798	0.00182835
DU422	441	7	9	14.2512	31.0934	21.5599	6.23819	0.229115	0.155568	0.0856048	0.119948	0.0393084	0.0308205	0.0464756	0.338992	0.104321	0.0530579	0.022792	0.0568967	0.0890883	0.0267015	0.151392	0.174018	0.0297576	0.0307359	0.0953057	0.056254	0.0072973	0.0237838	0.0522523	0.02	0.0141442	0.00774776	0.00493347	0.0220465	0.104682	0.00971278	0.0042397	0.0750326	0.117085	0.0490138	0.00464119	0.00590697	0.00541472	0.00745403	0.00611793	0.00309413	0.00611793	4.39175e-05
DU423	442	7	10	12.9708	29.8147	19.7631	7.66026	0.220241	0.0983703	0.0764216	0.0632981	0.0300594	0.0330596	0.0322137	0.0980375	0.163063	0.0416884	0.0173019	0.0363507	0.0410089	0.0236238	0.162206	0.267514	0.0231538	0.0418236	0.147891	0.0983222	0.00756758	0.0475676	0.0761262	0.0289189	0.0118919	0.00936938	0.00709187	0.0285987	0.0948923	0.00608976	0.00346885	0.0462712	0.101122	0.0277065	0.00527408	0.00639922	0.00506312	0.00632889	0.000194693	0.00492247	0.00393798	0.00421926
DU424	443	7	11	15.0027	30.2598	19.4346	6.25283	0.179971	0.111237	0.0752077	0.0657549	0.0430658	0.0396452	0.0447801	0.288328	0.208342	0.0352057	0.0197142	0.0489112	0.105891	0.0331898	0.27575	0.339384	0.0229908	0.0459815	0.117807	0.125145	0.00603604	0.061982	0.0660361	0.0218018	0.00180312	0.00585586	0.00670644	0.0136441	0.0752355	0.00277508	0.00385428	0.0641328	0.0682817	0.0240498	0.00710243	0.00309413	0.00499279	0.00457087	0.00295348	0.00393798	0.00365669	0.00196899
DU425	444	7	12	16.3483	35.4978	23.4399	8.41721	0.199533	0.113693	0.0946297	0.0968259	0.0398865	0.0368793	0.0334105	0.320741	0.156082	0.039195	0.024622	0.0573126	0.0730341	0.0344375	0.205544	0.244639	0.0245398	0.0462261	0.108024	0.104681	0.00702703	0.0536037	0.0653154	0.0178379	0.0126126	0.00819821	0.0120253	0.0178838	0.090113	0.00501056	0.00439387	0.0696178	0.0848775	0.0233466	0.00766499	0.00316445	0.00077877	0.0043599	0.00281284	0.00379734	0.005696	4.39175e-05
DU426	445	7	13	14.895	42.0907	28.5821	7.68773	0.296199	0.125624	0.105132	0.166483	0.0212439	0.0056414	0.0390953	0.194679	0.295708	0.107113	0.0356021	0.0712041	0.0539854	0.0306943	0.327323	0.565723	0.0402746	0.0627762	0.161017	0.185149	0.00720721	0.0714415	0.141802	0.0341442	0.0172072	0.010991	0.0135671	0.0275195	0.134668	0.00701478	0.00508764	0.0774938	0.129602	0.0393798	0.00471151	0.00857917	0.00893077	0.00576633	0.00302381	0.00386766	0.0053444	0.00070321
DU427	446	7	14	14.7097	39.8262	28.4931	5.71544	0.260701	0.140362	0.111043	0.131943	0.0203768	0.0355622	0.0401924	0.264891	0.162964	0.0459769	0.0340216	0.0348534	0.105392	0.0267847	0.209453	0.318588	0.0453293	0.0460631	0.107372	0.122373	0.00495496	0.0530631	0.073874	0.0195496	0.013964	0.00513514	0.00709187	0.0124108	0.0912693	0.00724604	0.00408553	0.0805879	0.104497	0.0371295	0.00590697	0.0043599	0.00618825	0.00850885	0.00175803	0.00520376	0.00520376	0.00154706
DU428	447	7	15	12.3128	27.9202	20.4061	5.72748	0.311562	0.170306	0.0863965	0.130209	0.0147407	0.0550555	0.0381977	0.229186	0.102426	0.0488691	0.024622	0.0381807	0.0687086	0.0242893	0.155801	0.128184	0.0216863	0.0245398	0.104681	0.0616348	0.00432433	0.0341442	0.0380181	0.0184685	0.0116216	0.00450451	0.00809398	0.0168046	0.0646748	0.00323759	0.00292925	0.0580149	0.0704617	0.0265814	0.000140642	0.00393798	0.00414894	0.00520376	0.00161738	0.00407862	0.00147674	0.00253156
DU429	448	7	16	14.1262	37.7428	27.5202	4.84961	0.259174	0.123635	0.132629	0.109688	0.0354065	0.0565043	0.0372004	0.194479	0.0696136	0.0348068	0.0292802	0.0339384	0.0809364	0.0188824	0.113045	0.110383	0.026741	0.0307359	0.0547865	0.0374211	0.00684685	0.0237838	0.0240541	0.00756758	0.00873875	0.00666667	0.00508764	0.0107149	0.0567349	0.00370011	0.00269799	0.0385359	0.0789002	0.0170177	0.000140642	0.00309413	0.00492247	0.00562568	0.00253156	0.00365669	0.0043599	0.00196899
DU430	449	7	17	20.2585	44.9468	28.7932	17.7169	0.412426	0.241189	0.117166	0.164459	0.110121	0.0472845	0.038098	0.289126	0.18281	0.0480713	0.0286147	0.086676	0.0504085	0.0446689	0.216607	0.360762	0.0444325	0.113079	0.239528	0.173491	0.0184685	0.0674775	0.129189	0.0525226	0.0227027	0.0141442	0.0131045	0.0484868	0.141298	0.0106378	0.0106378	0.0535846	0.133188	0.0426146	0.00675082	0.0144158	0.00653986	0.005696	0.00457087	0.0101262	0.0111107	0.00351605
DU431	450	7	18	16.7639	37.4827	24.6241	10.7455	0.397826	0.26236	0.135427	0.140036	0.0641652	0.0770513	0.0355049	0.494875	0.112798	0.0389956	0.0254538	0.0713705	0.107555	0.0350198	0.166282	0.207207	0.0282085	0.0354645	0.124656	0.082832	0.0082883	0.0327928	0.0602703	0.0283784	0.0185586	0.00801803	0.0069377	0.0237423	0.104605	0.00616684	0.00485639	0.0625154	0.119686	0.0346683	0.00625857	0.00576633	0.00386766	0.00829788	0.00443023	0.00548504	0.00864949	0.00330509
DU432	451	7	19	13.7673	31.135	19.9611	7.58196	0.348587	0.150421	0.113313	0.137724	0.0309265	0.0056414	0.0371007	0.178223	0.114693	0.0423865	0.0214611	0.0548172	0.0509908	0.0258697	0.140412	0.243808	0.0225016	0.0453293	0.1174	0.102888	0.0045946	0.0354054	0.0734235	0.0295496	0.00783785	0.00072441	0.00940443	0.0231257	0.0885713	0.00678353	0.00501056	0.0485918	0.111529	0.0382546	0.00555536	0.00724307	0.00471151	0.00464119	0.0026722	0.00478183	0.00822756	0.00253156
DU433	452	7	20	10.4711	26.8156	18.4017	7.12709	0.357939	0.174751	0.0859215	0.16287	0.0323716	0.0297668	0.0448798	0.114992	0.106914	0.0365023	0.0309438	0.0639672	0.0434212	0.016886	0.140329	0.187909	0.0258442	0.0378288	0.0975885	0.0598412	0.0045946	0.0248649	0.057928	0.0224325	0.0109009	0.00810812	0.00601267	0.0248215	0.090113	0.00608976	0.0047793	0.0575226	0.116311	0.0439507	0.00562568	0.0040083	0.00611793	0.00893077	0.00154706	0.00379734	0.00639922	0.00471151
DU434	453	7	21	13.9003	28.3946	20.05	6.92567	0.351641	0.134747	0.0886131	0.0858426	0.04032	0.0432014	0.0249332	0.343381	0.141322	0.0326127	0.0261193	0.0450848	0.0978225	0.0297793	0.195894	0.226589	0.0331002	0.0270671	0.109573	0.0831581	0.00342343	0.0417118	0.060901	0.0220721	0.0148649	0.00603604	0.00770855	0.0195797	0.0884171	0.0074773	0.00346885	0.0476777	0.0906438	0.0326993	0.00576633	0.00583665	0.00246124	0.00632889	0.00316445	0.00119546	0.00492247	0.00414894
DU435	454	7	22	14.1539	35.9127	24.2434	4.83407	0.349923	0.156504	0.100435	0.107665	0.00838194	0.0522895	0.0238362	0.210437	0.070212	0.0368015	0.0146401	0.0281156	0.0648822	0.0331898	0.133092	0.1375	0.0244583	0.0208711	0.0668526	0.0566616	0.00657658	0.0171171	0.0206307	0.0117117	0.00180312	0.00072441	0.00377719	0.0128733	0.0606663	0.00624393	0.00447096	0.0417004	0.0693366	0.0328399	0.000140642	0.000389385	0.00457087	0.00414894	0.00239092	0.00225027	0.00274252	0.00253156
DU436	455	7	23	19.7344	42.0947	25.2054	6.65036	0.349446	0.137789	0.119857	0.125585	0.0359845	0.0533432	0.0332111	0.194579	0.0635299	0.0293215	0.00396317	0.0440035	0.0786905	0.0217106	0.148896	0.125439	0.0241322	0.0307359	0.0582922	0.0547865	0.00234234	0.0258559	0.0370271	0.0124324	0.00864866	0.00405406	0.0118712	0.0148004	0.0956631	0.00385428	0.00539599	0.0729932	0.0831195	0.0334728	0.00464119	0.00457087	0.00541472	0.00597729	0.00372702	0.00232059	0.00597729	0.00632889
DU437	456	7	24	14.6665	36.548	25.0388	4.65802	0.238849	0.127028	0.0817521	0.0685007	0.0222555	0.0462308	0.0323135	0.127658	0.0574462	0.0342084	0.0110633	0.0274502	0.0649654	0.0276997	0.0987375	0.11762	0.0305728	0.0133705	0.0672602	0.06351	0.00486487	0.0152252	0.0287388	0.0118919	0.0103604	0.00612613	0.00724604	0.0108691	0.0554245	0.00470222	0.00177297	0.0403643	0.0501389	0.0207447	0.00161738	0.0013361	0.00443023	0.00450055	0.00428958	0.00344573	0.000351605	4.39175e-05
DU438	457	7	25	14.0867	39.0278	24.9748	4.54563	0.448115	0.145041	0.10128	0.0852646	0.0193652	0.0362207	0.0369012	0.187298	0.0658237	0.0417881	0.0186328	0.024622	0.0667954	0.0197974	0.107971	0.0798551	0.0246213	0.0225016	0.0447586	0.0379103	0.00423424	0.0293694	0.0233334	0.0118018	0.0137838	0.00648649	0.00400845	0.0063981	0.0625164	0.0047793	0.00385428	0.0693366	0.0597729	0.0250343	0.000140642	0.00421926	0.00407862	0.00646954	0.00520376	0.00182835	0.00365669	0.00239092
DU439	458	7	26	13.2319	33.6252	23.9254	4.9635	0.292	0.0984873	0.094102	0.084831	0.0206658	0.0586117	0.0479715	0.10093	0.072805	0.0662227	0.035103	0.074365	0.0497431	0.0193815	0.107305	0.143905	0.0329371	0.029676	0.0906586	0.0688092	0.00657658	0.020991	0.0398199	0.0207207	0.00981983	0.00486487	0.00763147	0.0116399	0.0851024	0.00616684	0.0042397	0.0453571	0.0735558	0.0496467	0.0053444	0.000389385	0.00323477	0.000620066	0.00379734	0.00196899	0.00555536	0.00464119
DU440	459	7	27	14.69	39.7745	29.5529	6.36803	0.307268	0.184225	0.120174	0.185559	0.0478349	0.0439917	0.0576456	0.159274	0.108809	0.0503651	0.0676273	0.104893	0.100068	0.0194647	0.13592	0.227421	0.0537267	0.0895988	0.0936752	0.106149	0.00711712	0.0265766	0.0412613	0.0311712	0.013964	0.00747749	0.00331468	0.0114087	0.0818648	0.00871066	0.00462513	0.0397314	0.0693366	0.039872	0.00653986	0.00815724	0.00625857	0.00520376	0.00520376	0.00513344	0.0066805	4.39175e-05
DU441	460	7	28	14.2833	35.4586	25.0567	7.0938	0.338281	0.206098	0.0990102	0.136134	0.0286142	0.055714	0.0237364	0.133842	0.19787	0.0259306	0.0195479	0.0418407	0.0397612	0.0155551	0.236903	0.393453	0.0207895	0.0371766	0.150907	0.113976	0.00522523	0.0532433	0.0755857	0.031982	0.0176577	0.00567568	0.0105607	0.0230486	0.0828669	0.0100982	0.00169588	0.0486622	0.105622	0.0353012	0.00428958	0.00337541	0.00393798	0.00675082	0.00914174	0.00443023	0.00471151	0.00639922
DU442	461	7	29	17.5199	40.1897	28.2609	8.54384	0.275205	0.152644	0.0948936	0.115324	0.0436439	0.0591386	0.0350063	0.174533	0.195676	0.0352057	0.0206292	0.0499094	0.0625531	0.0199638	0.195146	0.384635	0.0260888	0.0582107	0.142592	0.114383	0.00864866	0.0485586	0.0970271	0.0328829	0.0144144	0.00567568	0.0112545	0.0415491	0.111543	0.0114087	0.00393136	0.0561162	0.150065	0.0364966	0.00787596	0.00857917	0.00471151	0.00682114	0.00428958	0.0104075	0.00879013	0.00253156
DU443	462	7	30	15.0872	35.0189	23.348	10.7772	0.264613	0.142116	0.0713549	0.112	0.0550607	0.0483382	0.0447801	0.623431	0.1492	0.0459769	0.0284484	0.0603072	0.138249	0.029197	0.202383	0.186828	0.0317957	0.0394593	0.0862561	0.0410899	0.00414415	0.0388289	0.0504505	0.0190991	0.0104505	0.00621622	0.00855649	0.0187318	0.0753126	0.0047793	0.00408553	0.0538659	0.0870575	0.0240498	0.00379734	0.0040083	0.00576633	0.00379734	0.00330509	0.00815724	0.00759467	4.39175e-05
DU444	463	7	31	13.393	36.967	32.6966	4.64368	0.474548	0.22762	0.0733077	0.304785	0.0426323	0.0530798	0.0340089	0.67609	0.0577454	0.0403918	0.0199638	0.0183001	0.181254	0.042423	0.150144	0.0720359	0.0179361	0.0167131	0.028127	0.0194851	0.00144144	0.0186487	0.0218018	0.00837839	0.00855857	0.00648649	0.00208131	0.00385428	0.0308342	0.0042397	0.00177297	0.0649766	0.0350902	0.0108998	0.00428958	0.000389385	0.00527408	0.00478183	0.00126578	0.00457087	0.00379734	0.00274252
DU445	464	7	32	18.6627	41.2895	26.4157	5.78773	0.209839	0.124688	0.0803799	0.143505	0.0426323	0.0492602	0.0692147	0.343081	0.107412	0.0317151	0.0232911	0.0423398	0.0674609	0.0280325	0.121363	0.159627	0.0149195	0.0318773	0.0730487	0.0750869	0.0063964	0.0288289	0.0352253	0.0163063	0.00693694	0.00927929	0.00724604	0.0131816	0.0899588	0.00678353	0.00323759	0.0397314	0.0715165	0.0225731	0.00752435	0.00548504	0.00393798	0.00639922	0.00302381	0.00407862	0.0066805	0.00414894
DU446	465	7	33	14.6523	39.0762	26.1934	4.74193	0.19419	0.133578	0.0714605	0.131365	0.0231226	0.0459674	0.0268282	0.233774	0.0942476	0.0621336	0.0124774	0.0494935	0.0769437	0.0266184	0.114376	0.148813	0.0258442	0.0261703	0.0644883	0.0542158	0.00819821	0.0271171	0.0370271	0.0172973	0.00180312	0.0082883	0.0105607	0.0131045	0.0807856	0.00431679	0.00269799	0.0409268	0.0627264	0.0217995	0.00168771	0.00527408	0.00562568	0.00759467	0.00281284	0.00639922	0.00527408	0.00147674
DU447	466	7	34	17.1485	34.4691	26.5554	5.41246	0.387425	0.156504	0.121704	0.180645	0.0381523	0.0399086	0.0516617	0.274964	0.0547534	0.0573464	0.0235406	0.0372657	0.108886	0.0213779	0.0908351	0.107804	0.0216863	0.0226647	0.0617979	0.0404377	0.00333334	0.0290991	0.040991	0.0163063	0.0125225	0.00810812	0.00701478	0.0171901	0.0703791	0.000387252	0.00454805	0.0580852	0.0774938	0.0199712	0.00787596	0.00639922	0.00576633	0.00541472	0.00330509	0.00457087	0.011181	0.00246124
DU448	467	7	35	24.33	58.4383	40.7676	5.659	0.306409	0.211946	0.153635	0.168506	0.0374297	0.0422795	0.0293215	0.219213	0.0544542	0.0379983	0.027367	0.0220433	0.0827665	0.0195479	0.0994861	0.138831	0.0231538	0.0271487	0.0715812	0.069543	0.00387388	0.0242343	0.0372973	0.0207207	0.00972974	0.0082883	0.000626153	0.0142608	0.0770084	0.00570433	0.00555016	0.0471854	0.0755248	0.0334025	0.000140642	0.005696	0.00414894	0.00548504	0.0043599	0.0040083	0.00485215	0.00379734
DU449	469	7	37	13.3604	37.3757	25.1004	7.44992	0.184647	0.155451	0.0986408	0.504506	0.0257239	0.0247618	0.029122	0.329119	0.11958	0.0477721	0.0237902	0.0582277	0.0988206	0.0326907	0.154719	0.206375	0.0244583	0.0342416	0.0840549	0.0669341	0.0045946	0.0438739	0.0563064	0.0248649	0.0102703	0.00594595	0.00516473	0.0173442	0.0684519	0.00632101	0.00447096	0.0620935	0.0945115	0.0293942	0.00886045	0.00393798	0.00611793	0.0053444	0.00351605	0.0115327	0.00724307	0.00492247
DU450	470	7	38	12.3471	36.854	31.1247	3.85605	0.502603	0.216508	0.137168	0.398865	0.00336733	0.0056414	0.0322137	0.162365	0.13075	0.0692147	0.0338552	0.0410921	0.091667	0.0244556	0.134173	0.193649	0.0275563	0.0396224	0.0593521	0.0516069	0.00567568	0.011982	0.0250451	0.0120721	0.0108108	0.00423424	0.00316051	0.00963569	0.0550391	0.00292925	0.00323759	0.034387	0.0603355	0.0158926	0.00632889	0.000389385	0.00414894	0.00541472	0.00323477	0.00541472	0.0043599	0.00126578
DU451	471	7	39	13.2391	28.1723	21.3704	4.43183	0.261464	0.167499	0.0869242	0.11937	0.017631	0.0305571	0.038098	0.161567	0.198668	0.0579448	0.0385134	0.0445857	0.0811028	0.0375984	0.177428	0.319587	0.0466338	0.0344862	0.111367	0.0910663	0.00603604	0.0250451	0.0523424	0.0193694	0.0154955	0.00756758	0.00493347	0.0225861	0.0655227	0.00755438	0.000308599	0.0519673	0.0964805	0.0187757	0.00731339	0.00337541	0.00689146	0.0083682	0.00309413	0.00506312	0.0053444	0.000914174
DU452	472	7	40	13.7674	33.0142	19.6595	5.621	0.256025	0.128665	0.158438	0.0748594	0.0291923	0.0305571	0.0441817	0.23886	0.0799858	0.0297204	0.0128933	0.0370162	0.0638009	0.0240397	0.131428	0.136669	0.0215233	0.0192405	0.0732933	0.0494872	0.00450451	0.0230631	0.0374775	0.0123424	0.00801803	0.00612613	0.0047793	0.0121795	0.0587392	0.00400845	0.00316051	0.0323477	0.0469745	0.0150487	0.00421926	0.005696	0.00393798	0.00414894	0.000194693	0.00583665	0.00358637	0.000914174
DU453	473	7	41	14.8404	36.1296	24.8373	4.55635	0.194953	0.145041	0.153635	0.0910452	0.0242787	0.0227861	0.0346073	0.250729	0.0727053	0.0411897	0.0202965	0.0321916	0.0853451	0.0171356	0.0904192	0.116622	0.0154087	0.0219309	0.0599227	0.0373396	0.00792794	0.0195496	0.0235135	0.0134234	0.00765767	0.00711712	0.00362302	0.011717	0.0520327	0.00362302	0.00246674	0.0329102	0.0563272	0.0157519	0.000140642	0.0013361	0.00295348	0.00288316	0.00295348	0.00203931	0.00372702	0.00147674
DU454	474	7	42	13.2217	31.1946	23.531	10.7569	0.391051	0.198846	0.0967936	0.190906	0.0583845	0.0056414	0.0510633	0.42187	0.144214	0.0419876	0.0333561	0.108969	0.0927483	0.034687	0.235988	0.309771	0.044351	0.1046	0.157674	0.14626	0.0112613	0.0515316	0.0800902	0.029009	0.0141442	0.0122523	0.00755438	0.0147233	0.101367	0.00894192	0.0058585	0.0450055	0.0954257	0.0364966	0.00752435	0.00492247	0.00696178	0.00766499	0.00471151	0.00450055	0.0101966	4.39175e-05
DU455	475	7	43	12.6959	28.1163	20.1342	11.3693	0.365191	0.192179	0.105291	0.0752929	0.0362736	0.0378013	0.0360036	0.263494	0.227491	0.042586	0.0238733	0.0846796	0.0657141	0.0298625	0.242726	0.450932	0.04003	0.0831581	0.18466	0.158979	0.011982	0.0688289	0.11027	0.0351352	0.0172072	0.00873875	0.0103295	0.0281362	0.137983	0.00524182	0.00439387	0.0559756	0.122288	0.0432474	0.00590697	0.00316445	0.00457087	0.00661018	0.00618825	0.00386766	0.00330509	0.000984495
DU456	476	7	44	14.6292	39.3632	25.3904	6.474	0.386757	0.205162	0.131099	0.116047	0.00997162	0.0337182	0.0369012	0.293315	0.121375	0.0329119	0.0236238	0.0415912	0.0711209	0.0324411	0.160792	0.227504	0.0195666	0.0374211	0.0846256	0.0792448	0.00558559	0.0314415	0.0495496	0.0199099	0.0117117	0.00747749	0.0063981	0.0144921	0.0925797	0.00701478	0.00400845	0.053233	0.0931754	0.0275659	0.000140642	0.00246124	0.00281284	0.00541472	0.00717275	0.005696	0.00281284	0.0043599
DU457	477	7	45	14.4599	44.3711	28.3457	5.18628	0.201251	0.115799	0.0962658	0.145383	0.0193652	0.0441234	0.049667	0.1494	0.045578	0.0973394	0.0122278	0.0385134	0.0543181	0.0307775	0.0844301	0.0959093	0.0278009	0.0180991	0.054705	0.0631838	0.00288289	0.0207207	0.0333334	0.0235135	0.0145045	0.00378379	0.00716895	0.0131045	0.0645206	0.00292925	0.00462513	0.0758061	0.0667347	0.0480996	0.000140642	0.00239092	0.00372702	0.00977463	0.00393798	0.00428958	0.00618825	0.00246124
DU458	478	7	46	16.1891	29.4431	19.0921	6.32311	0.3358	0.129133	0.144293	0.112289	0.0231226	0.0056414	0.0249332	0.190091	0.0916546	0.0460766	0.0223761	0.0504917	0.0455839	0.0161374	0.0834319	0.111298	0.0349753	0.0264965	0.0897618	0.0486719	0.00504505	0.0223424	0.033964	0.0142342	0.00846848	0.00621622	0.00493347	0.0151088	0.0605892	0.00878775	0.00254382	0.0280581	0.0679301	0.0164551	0.00485215	0.00471151	0.00499279	0.00295348	0.00210963	0.00274252	0.00428958	0.00154706
DU459	479	7	47	16.7573	35.2179	23.9871	6.71292	0.290283	0.242592	0.163451	0.0703794	0.0145961	0.0437283	0.0275263	0.292716	0.12716	0.0505646	0.0250379	0.0568136	0.0810196	0.0325243	0.134922	0.194064	0.0346492	0.0361167	0.0909847	0.0653851	0.00378379	0.0316217	0.0583784	0.0154054	0.010991	0.00900902	0.00855649	0.0230486	0.0826357	0.00493347	0.0069377	0.0416301	0.10302	0.0237685	0.000914174	0.00661018	0.00457087	0.00541472	0.00393798	0.00407862	0.00822756	0.00597729
DU460	480	7	48	18.0197	36.5794	24.2609	5.84448	0.287897	0.188787	0.0937853	0.150875	0.0158968	0.0251569	0.0187498	0.173934	0.0768941	0.0372004	0.0125605	0.048828	0.0662963	0.0263688	0.105642	0.149396	0.0213602	0.0286977	0.0781849	0.0582922	0.00423424	0.0227027	0.0411712	0.0122523	0.00936938	0.00747749	0.00431679	0.0109461	0.0596642	0.00578141	0.00323759	0.0317148	0.0584368	0.0220808	0.005696	0.00295348	0.00421926	0.000620066	0.00196899	0.00182835	0.0040083	0.00288316
DU461	481	7	49	13.5277	27.2991	18.3207	8.53622	0.227207	0.123168	0.101016	0.121249	0.06272	0.0343768	0.0345076	0.424064	0.182611	0.0623331	0.0207124	0.0623036	0.131678	0.0339384	0.256119	0.295796	0.0364428	0.0461446	0.172349	0.0957949	0.00990992	0.101532	0.10955	0.029009	0.021982	0.00756758	0.0220465	0.0353823	0.080246	0.00709187	0.00508764	0.0902922	0.11835	0.0236982	0.00555536	0.000389385	0.0070321	0.00590697	0.0026722	0.00379734	0.00309413	0.00590697
DU462	482	7	50	14.4039	33.1247	25.8383	4.26661	0.245719	0.108196	0.113207	0.0962478	0.0244232	0.0238398	0.0282244	0.278554	0.0896599	0.0330116	0.0245388	0.0366834	0.078441	0.0212947	0.116206	0.140412	0.0229092	0.0184252	0.0571508	0.0419867	0.00855857	0.0212613	0.0296397	0.0148649	0.0110811	0.00810812	0.00732312	0.0166505	0.0667561	0.00516473	0.00262091	0.0386063	0.067016	0.024964	0.00780564	0.00457087	0.0040083	0.0040083	0.00386766	0.00478183	0.00232059	0.00457087
DU463	483	7	51	11.6616	27.7506	20.1276	5.99497	0.2774	0.0870244	0.106769	0.121394	0.0261574	0.0175177	0.0390953	0.200563	0.104021	0.0281247	0.0262024	0.0296961	0.0652982	0.0158878	0.0989038	0.147732	0.0195666	0.0234799	0.0653036	0.0561725	0.00360361	0.0206307	0.0305406	0.0171171	0.00846848	0.0111712	0.00416262	0.0194256	0.080246	0.00655227	0.00262091	0.0521782	0.0872684	0.0248937	0.005696	0.00457087	0.00478183	0.00527408	0.00372702	0.00217995	0.00428958	0.00471151
DU464	484	7	52	13.5637	34.2315	22.8678	8.57412	0.305073	0.209607	0.125768	0.130787	0.0339613	0.0056414	0.0412894	0.710597	0.227591	0.0217418	0.0349366	0.0633018	0.175182	0.060224	0.253041	0.388711	0.05764	0.0556833	0.178301	0.119519	0.00675676	0.0545046	0.0840541	0.0283784	0.016937	0.010991	0.0204277	0.0256695	0.0979757	0.00608976	0.0042397	0.0802363	0.126648	0.0369185	0.00618825	0.00548504	0.00949334	0.00710243	0.00597729	0.00942302	0.00928238	0.00471151
DU465	485	7	53	10.1397	23.2992	16.5581	4.8436	0.15373	0.0766142	0.0846548	0.14336	0.0169084	0.0138297	0.0169546	0.215124	0.0649261	0.0277258	0.0197974	0.0364339	0.0710377	0.024622	0.121862	0.118951	0.0401931	0.0328556	0.0749238	0.0539712	0.00468469	0.0215316	0.0322523	0.012973	0.00657658	0.00756758	0.00701478	0.0127191	0.0698395	0.00362302	0.00192714	0.0303787	0.0447945	0.0239092	0.00639922	0.00316445	0.00555536	0.00618825	0.00126578	0.00562568	0.00611793	4.39175e-05
DU466	486	7	54	12.544	28.9823	17.8243	5.52325	0.18751	0.184693	0.0983241	0.0604078	0.0121394	0.0198885	0.0272271	0.201461	0.0916546	0.0339092	0.0156383	0.0348534	0.0824337	0.0295297	0.166282	0.164119	0.0232354	0.0292684	0.0862561	0.0565801	0.00468469	0.0261262	0.0272072	0.014955	0.00693694	0.00531532	0.00524182	0.0154171	0.065754	0.00408553	0.00262091	0.051686	0.0584368	0.0191273	0.00492247	0.00499279	0.00253156	0.00323477	0.00225027	0.00239092	0.00323477	0.00232059
DU467	487	7	55	12.5532	26.7653	18.2274	5.36945	0.251254	0.238381	0.0973742	0.0985601	0.0101161	0.0056414	0.0299199	0.24634	0.115491	0.0606376	0.0263688	0.0425062	0.108886	0.018716	0.14507	0.16362	0.0285346	0.0273933	0.110877	0.066445	0.00693694	0.0306307	0.0460361	0.0131532	0.0101802	0.00072441	0.00470222	0.0183464	0.061283	0.00362302	0.00300634	0.0347386	0.070321	0.0265814	0.000281284	0.00407862	0.00471151	0.00316445	0.00260188	0.00485215	0.00323477	0.00246124
DU468	488	7	56	16.4187	37.2207	24.6431	6.9391	0.305169	0.238264	0.105977	0.109977	0.0277471	0.02924	0.0338095	0.474529	0.148203	0.0386964	0.0287811	0.0290306	0.14715	0.0484121	0.234657	0.227254	0.0319588	0.0282085	0.140064	0.0858485	0.00855857	0.0518019	0.0635136	0.0254054	0.0115315	0.00801803	0.0069377	0.0165734	0.0792439	0.00570433	0.00616684	0.0428255	0.0601948	0.0237685	0.00794628	0.00457087	0.00562568	0.00752435	0.00661018	0.00548504	0.00562568	0.00485215
DU469	489	7	57	11.812	20.533	17.2623	4.05396	0.246101	0.0941595	0.0725688	0.100728	0.0471123	0.0056414	0.0350063	0.281347	0.0910562	0.0626323	0.0237902	0.0411753	0.0996525	0.0232079	0.117121	0.123775	0.0239691	0.0347307	0.0606565	0.0392963	0.00387388	0.0260361	0.0378379	0.0106306	0.0147748	0.0054955	0.00562724	0.0174213	0.0777022	0.00624393	0.00447096	0.0422629	0.076439	0.0281987	0.000140642	0.0066805	0.0043599	0.00323477	0.00302381	0.00478183	0.00323477	4.39175e-05
DU470	490	7	58	14.4975	29.4292	20.2584	3.94237	0.340094	0.131589	0.105185	0.177466	0.0234116	0.0526847	0.0357044	0.314458	0.0679181	0.0253322	0.00964915	0.022792	0.102314	0.0298625	0.12494	0.121446	0.0187513	0.0209526	0.0657112	0.0432096	0.00441442	0.0207207	0.0298199	0.0156757	0.00603604	0.0054955	0.00254382	0.0176526	0.0728458	0.00562724	0.00678353	0.0522485	0.0806582	0.0227137	0.00745403	0.00393798	0.00337541	0.0101966	0.00182835	0.00344573	0.00358637	0.00154706
DU471	491	7	59	16.0664	29.6891	23.6992	5.47141	0.330456	0.155685	0.0987991	0.215474	0.0367071	0.0524213	0.0314159	0.468845	0.153489	0.0363028	0.0152224	0.0296961	0.0750305	0.0283652	0.163287	0.228835	0.0238876	0.0331002	0.101991	0.0630208	0.00486487	0.0390091	0.0527928	0.0235135	0.0132433	0.00684685	0.0112545	0.0228944	0.0904984	0.00709187	0.00416262	0.076228	0.111881	0.032629	0.0093527	0.00527408	0.00717275	0.00871981	0.00450055	0.00766499	0.00745403	0.00386766
DU472	492	7	60	10.5055	27.4222	18.912	5.87606	0.382749	0.121296	0.103444	0.159257	0.0320826	0.0331913	0.0385966	0.356745	0.236866	0.04109	0.0315261	0.0326075	0.1375	0.0278661	0.287645	0.314762	0.0379918	0.0308989	0.116747	0.0687277	0.00576577	0.0431532	0.0660361	0.0223424	0.0105406	0.00783785	0.0101753	0.0170359	0.0718437	0.0053189	0.00555016	0.0579445	0.0712352	0.0236279	0.000140642	0.00379734	0.00302381	0.00864949	0.00414894	0.00253156	0.00365669	0.00372702
DU473	493	7	61	12.8571	26.6607	18.643	3.11945	0.252303	0.109248	0.118274	0.204346	0.0234116	0.0217324	0.029521	0.395242	0.161767	0.0376991	0.0326907	0.0300288	0.121363	0.0262856	0.176014	0.224842	0.0291053	0.0217679	0.0600043	0.0471229	0.00342343	0.0247748	0.0194595	0.0164865	0.0152252	0.00576577	0.00246674	0.01349	0.0597413	0.00431679	0.00292925	0.0518969	0.0549207	0.0220808	0.00682114	0.0040083	0.00696178	0.00780564	0.00189867	0.00527408	0.00393798	0.00288316
DU474	494	7	62	16.3805	33.0112	23.1243	6.69607	0.216042	0.0974346	0.0724105	0.0567949	0.0280361	0.0291083	0.0269279	0.214526	0.112399	0.0289226	0.0251211	0.0446689	0.0656309	0.0216274	0.11188	0.177095	0.0145934	0.0205449	0.0686462	0.0381549	0.00585586	0.0267568	0.0264865	0.0106306	0.0118018	0.00846848	0.000626153	0.00863358	0.0472534	0.00593559	0.00215839	0.026511	0.0356528	0.0129391	0.00759467	0.00309413	0.00274252	0.00344573	0.00372702	0.00281284	0.00246124	0.00203931
DU475	495	7	63	16.7127	35.9186	26.8549	4.52728	0.258506	0.134747	0.106663	0.100583	0.0153187	0.0268692	0.0382974	0.0850722	0.0735032	0.0285236	0.0138083	0.029197	0.044253	0.0217938	0.112546	0.127768	0.0182622	0.0197297	0.038481	0.0290238	0.00225225	0.0130631	0.0268469	0.0102703	0.0045946	0.00072441	0.00593559	0.00909609	0.0700707	0.00339176	0.00377719	0.041841	0.0643438	0.0275659	0.00485215	0.00365669	0.00323477	0.00506312	0.00288316	0.00253156	0.00443023	0.00450055
DU476	496	7	64	15.6849	45.8597	30.3942	4.82003	0.281694	0.164457	0.165562	0.136712	0.0135845	0.0533432	0.0392948	0.103124	0.0794872	0.02613	0.0146401	0.0276165	0.0347702	0.0210451	0.102647	0.124191	0.00953872	0.0205449	0.0572323	0.033997	0.00360361	0.0167568	0.0276577	0.0189189	0.00900902	0.00531532	0.000626153	0.0109461	0.0897275	0.00647518	0.00570433	0.0452868	0.0718681	0.0295348	0.00365669	0.000389385	0.00513344	0.00907142	0.00309413	0.00203931	0.00337541	0.00330509
DU477	497	7	65	13.095	31.2733	20.6305	6.01782	0.57045	0.17709	0.127721	0.258106	0.02688	0.0194933	0.042187	0.304784	0.168948	0.0394942	0.0304447	0.0579781	0.076611	0.0296961	0.227836	0.248299	0.0344046	0.0464707	0.0993821	0.0816091	0.00765767	0.0464865	0.060901	0.0246847	0.0158559	0.00774776	0.00632101	0.0158025	0.0770855	0.00539599	0.00308342	0.0527408	0.0845259	0.0340354	0.00850885	0.00562568	0.00443023	0.00506312	0.00548504	0.0026722	0.00815724	0.00295348
DU478	498	7	66	18.0264	47.1728	31.748	5.67524	0.453173	0.141532	0.11458	0.214173	0.0290478	0.0455722	0.0490686	0.310568	0.162964	0.0587427	0.0302784	0.0534031	0.0823505	0.0341048	0.193565	0.257949	0.0348123	0.0298391	0.082995	0.0940013	0.00495496	0.0300901	0.0498199	0.0156757	0.0105406	0.00693694	0.00940443	0.0168046	0.0799377	0.00616684	0.00316051	0.0531627	0.0938083	0.0296755	0.000140642	0.00379734	0.00077877	0.00576633	0.00309413	0.00302381	0.00738371	0.00421926
DU479	499	7	67	12.941	33.5069	22.7009	3.1404	0.141229	0.0534545	0.109618	0.193218	0.0200878	0.0056414	0.0323135	0.134739	0.0713091	0.110803	0.0179674	0.0326075	0.0659636	0.0120614	0.085761	0.1469	0.0205449	0.0264965	0.0735378	0.0357906	0.00414415	0.0181081	0.0281081	0.0151352	0.0120721	0.00585586	0.00724604	0.0194256	0.0626705	0.00439387	0.00377719	0.0367779	0.0624451	0.0201821	0.00661018	0.00175803	0.00548504	0.00583665	0.00323477	0.00344573	0.0066805	4.39175e-05
DU480	500	7	68	10.9371	27.3205	18.0452	4.59094	0.292954	0.150772	0.120385	0.136712	0.0294813	0.0230495	0.0428852	0.450793	0.173136	0.0578451	0.0278661	0.0444194	0.100235	0.0419239	0.293467	0.257034	0.0293499	0.0433727	0.106964	0.0604934	0.00540541	0.0552253	0.0506307	0.025946	0.0143243	0.00891893	0.0113316	0.0238965	0.0726146	0.00408553	0.00300634	0.0737668	0.0812911	0.0234872	0.000140642	0.00478183	0.00555536	0.00829788	0.0040083	0.00365669	0.00675082	0.00189867
DU481	501	7	69	9.99873	22.6682	16.87	3.35084	0.277018	0.119892	0.0909353	0.14625	0.0170529	0.0368793	0.0325129	0.396438	0.109208	0.0590419	0.0212947	0.0231247	0.118951	0.0318588	0.168195	0.15239	0.0252735	0.0175284	0.0602489	0.0619609	0.00594595	0.0324325	0.046937	0.0174775	0.0107207	0.00315316	0.00601267	0.0173442	0.077471	0.00462513	0.00370011	0.0928238	0.102669	0.0263704	0.00464119	0.0026722	0.00829788	0.00696178	0.000194693	0.00646954	0.0026722	0.00274252
DU482	502	7	70	12.6453	28.6062	19.6654	6.68474	0.217855	0.0998909	0.107138	0.0950917	0.0346839	0.0056414	0.0330116	0.177824	0.12327	0.0269279	0.0201301	0.0479962	0.0945783	0.0195479	0.157298	0.176347	0.0239691	0.0391332	0.0853593	0.0690538	0.00495496	0.0474775	0.050991	0.0174775	0.0121622	0.00684685	0.00817107	0.0152629	0.0824815	0.00408553	0.00416262	0.0692662	0.080166	0.0232763	0.00232059	0.00562568	0.00471151	0.00710243	0.000194693	0.00407862	0.00485215	0.00295348
DU483	503	7	71	15.0358	33.8564	22.9056	7.99172	0.264613	0.112056	0.109777	0.126885	0.040031	0.0562409	0.0300196	0.357044	0.101628	0.0458772	0.0207124	0.0732005	0.0883397	0.0256202	0.173019	0.174101	0.0182622	0.0359536	0.100197	0.0737009	0.00603604	0.0495496	0.0797298	0.0237838	0.0140541	0.00558559	0.0111774	0.0295238	0.081094	0.00740021	0.000308599	0.0765093	0.0938083	0.0208854	0.000140642	0.00611793	0.00632889	0.00759467	0.00407862	0.0053444	0.00773532	0.00217995
DU484	506	8	2	11.839	21.1919	17.6055	8.74143	0.32771	0.148621	0.0979425	0.200543	0.063605	0.0604934	0.0378794	0.307164	0.191358	0.0189913	0.0267286	0.0481287	0.0898976	0.0358387	0.24941	0.321689	0.0308765	0.0340621	0.124813	0.103003	0.00713266	0.0423501	0.0540522	0.0252986	0.00913872	0.00702121	0.00693077	0.0169684	0.0795046	0.0068511	0.0048595	0.0497089	0.072267	0.0287042	0.00351204	0.00445759	0.00493036	0.00411989	0.00216126	0.00270157	0.00283665	0.00216126
DU485	507	8	3	12.3153	23.6305	15.1518	4.53745	0.317009	0.168342	0.0881046	0.200842	0.0260406	0.0423885	0.0486136	0.334515	0.119831	0.0279709	0.0170169	0.0236346	0.106313	0.0302523	0.168279	0.151691	0.0182972	0.0183788	0.0567702	0.0502355	0.00434646	0.0160485	0.020172	0.022401	0.0119249	0.00523804	0.00501883	0.0134632	0.0749638	0.00454085	0.0031069	0.0785481	0.0823303	0.0302576	0.00472775	0.00283665	0.0037822	0.0101984	0.00351204	0.00411989	0.00249895	0.00317434
DU486	508	8	4	20.9666	41.7434	30.5721	7.79805	0.273897	0.201132	0.0761897	0.115387	0.0323263	0.0359225	0.0345766	0.312428	0.150073	0.0331316	0.0311118	0.0432299	0.1229	0.0334323	0.15934	0.187444	0.0332453	0.0316116	0.129305	0.0796416	0.00390067	0.0353289	0.0713266	0.0229582	0.0110333	0.00523804	0.00653245	0.0235009	0.0850015	0.00406286	0.00422219	0.0686874	0.117721	0.0350529	0.00445759	0.00405235	0.00256649	0.00621361	0.00209372	0.00263403	0.00439005	0.00297173
DU487	509	8	5	21.3446	45.1629	34.0267	7.71905	0.322565	0.158007	0.0713253	0.144271	0.0392106	0.0418138	0.0356087	0.223767	0.0682242	0.0299319	0.020025	0.0312837	0.0764903	0.0228611	0.113704	0.0996093	0.0234432	0.0164184	0.0626514	0.0499904	0.00289764	0.022401	0.0318741	0.0228468	0.00958451	0.00546094	0.00430185	0.019438	0.0742468	0.00470017	0.00223059	0.0703759	0.089557	0.0282314	0.00466021	0.00303926	0.0031068	0.00418743	0.00270157	0.00405235	0.00425497	0.00162094
DU488	510	8	6	12.7037	25.9399	16.9439	6.43799	0.291903	0.105496	0.0908373	0.128407	0.0395099	0.0500041	0.029003	0.417912	0.136139	0.027558	0.00396317	0.0460661	0.118431	0.0357528	0.242105	0.198015	0.0273641	0.0434557	0.108884	0.0617529	0.00456936	0.0290879	0.0392296	0.0179431	0.0142653	0.00579528	0.0039832	0.0105156	0.0724146	0.00804606	0.00302723	0.0332968	0.0634193	0.026678	0.00445759	0.00411989	0.00243141	0.00229633	0.00249895	0.00351204	0.00445759	0.00121571
DU489	511	8	7	14.1143	35.4149	22.6818	5.52954	0.331105	0.164184	0.0788678	0.135441	0.0312787	0.0530216	0.0436593	0.185165	0.0817452	0.0248745	0.0232049	0.0378154	0.0758887	0.0290491	0.169826	0.143097	0.012661	0.0254036	0.0779263	0.0700846	0.00501515	0.0230697	0.0230697	0.0122593	0.00713266	0.00657542	0.000626153	0.00948001	0.0770351	0.00462051	0.00207126	0.0475476	0.0690251	0.0156016	0.00411989	0.00243141	0.00243141	0.00445759	0.0031068	0.00290419	0.00209372	0.00249895
DU490	512	8	8	20.2085	36.0135	26.5245	5.67197	0.367529	0.196736	0.125434	0.190366	0.0526799	0.0385089	0.0235327	0.18083	0.0597607	0.0427304	0.0186499	0.0274162	0.0581842	0.0190796	0.07692	0.0896397	0.0148664	0.0240967	0.0521142	0.0425572	0.00200606	0.011702	0.0199491	0.0161599	0.00813569	0.00200606	0.00342555	0.00724942	0.0493917	0.00238992	0.000308599	0.019789	0.0391052	0.014656	0.00263403	0.00182356	0.00276911	0.00283665	0.00202618	0.00317434	0.00202618	4.39175e-05
DU491	513	8	9	11.5385	24.6673	17.6527	6.48449	0.232947	0.125098	0.0951551	0.133496	0.0217005	0.0257205	0.042524	0.357842	0.120553	0.043969	0.0190796	0.0309399	0.0855144	0.0157278	0.162778	0.19707	0.0202576	0.0210744	0.103248	0.108231	0.00501515	0.0286421	0.0432417	0.020172	0.010699	0.00312054	0.00390353	0.0162515	0.0773537	0.00318656	0.0028679	0.0455214	0.0640272	0.0239089	0.00580837	0.00263403	0.00283665	0.00324188	0.00398481	0.00256649	0.00445759	0.00141832
DU492	514	8	10	10.4261	19.7696	14.6253	3.80477	0.199815	0.09421	0.092641	0.0953327	0.00853056	0.0603498	0.0407694	0.0824677	0.0519164	0.0292094	0.0143527	0.0340339	0.032315	0.0124619	0.0779513	0.115251	0.0128243	0.0150298	0.0437825	0.0453345	0.00267475	0.010699	0.0186118	0.010699	0.00947306	0.00401212	0.000626153	0.010914	0.0990223	0.00414253	0.00238992	0.0488984	0.0724696	0.0334995	0.000140642	0.00330942	0.00077877	0.00317434	0.00391727	0.000540314	0.00229633	0.0015534
DU493	515	8	11	10.9072	21.9707	17.618	4.44425	0.290669	0.0920715	0.0709974	0.110598	0.019755	0.0260079	0.0337508	0.192184	0.0712174	0.031893	0.0259551	0.0423705	0.0586999	0.020025	0.0965153	0.141292	0.0308765	0.0267106	0.0614262	0.0713099	0.00434646	0.0164943	0.0339916	0.023404	0.007467	0.0072441	0.00334589	0.0113919	0.0806199	0.00613413	0.00262891	0.0443733	0.0789533	0.0251921	0.00243141	0.00317434	0.00384974	0.00628115	0.00249895	0.0031068	0.00391727	0.00141832
DU494	516	8	12	10.6819	29.4006	19.6215	3.18412	0.172241	0.129375	0.0700683	0.115088	0.0134693	0.0056414	0.0441754	0.319033	0.0972272	0.0408726	0.036956	0.0504492	0.0888662	0.0318853	0.207125	0.209876	0.0432107	0.0374112	0.083154	0.0738421	0.0105875	0.0315397	0.0563926	0.0183889	0.0185003	0.0124821	0.00493917	0.0124276	0.0654041	0.00517816	0.00366454	0.0436979	0.0720643	0.0330942	0.00783455	0.0053356	0.00472775	0.00445759	0.00587591	0.00607853	0.00520052	0.00195864
DU495	517	8	13	12.3167	31.5773	19.8831	4.68009	0.211339	0.19531	0.082475	0.155496	0.0239454	0.0056414	0.0408726	0.201783	0.109303	0.0308609	0.0189077	0.058442	0.0652316	0.0227752	0.136823	0.229901	0.0316116	0.0392899	0.0683693	0.0812753	0.00612963	0.0346603	0.0472538	0.0354404	0.0168286	0.0072441	0.00557648	0.0101173	0.0833285	0.00406286	0.00223059	0.0444408	0.0785481	0.0410638	0.000140642	0.00418743	0.00466021	0.00817225	0.00411989	0.00276911	0.0037822	0.00121571
DU496	518	8	14	13.0233	28.4353	20.1838	5.21448	0.271634	0.133296	0.137786	0.0984756	0.0191563	0.0398021	0.030448	0.154304	0.0705981	0.0242552	0.013837	0.0226893	0.0494179	0.0267286	0.100297	0.124619	0.0213195	0.0245051	0.0606093	0.0490102	0.00323198	0.0285306	0.0300909	0.0167172	0.0148226	0.0124821	0.000626153	0.0149768	0.0915339	0.00669177	0.00501883	0.0474125	0.0553822	0.0191136	0.00364712	0.00614607	0.00837486	0.00472775	0.00162094	0.00432251	0.00357958	0.00168848
DU497	519	8	15	13.9315	27.9875	20.7112	6.272	0.263094	0.106684	0.124997	0.15355	0.0339726	0.0324739	0.0402533	0.381684	0.137481	0.039634	0.0191655	0.0449488	0.099953	0.049246	0.222423	0.219329	0.0250769	0.0278542	0.134696	0.089117	0.0101417	0.0466966	0.0633023	0.0310939	0.0125936	0.0103646	0.00732909	0.0164904	0.0811776	0.00621379	0.00382387	0.0434277	0.0772649	0.0197215	0.000140642	0.00560576	0.00580837	0.00607853	0.00283665	0.0065513	0.0106712	0.00351204
DU498	520	8	16	22.3925	47.1913	32.0082	6.54719	0.299517	0.13187	0.149264	0.0971286	0.0628567	0.0343419	0.0232231	0.317072	0.148834	0.0505747	0.0201969	0.0556059	0.0927337	0.0235487	0.177389	0.249754	0.0204209	0.0254853	0.0825006	0.0701663	0.00635252	0.0291993	0.0462508	0.027639	0.0160485	0.00757845	0.00462051	0.0175261	0.0553665	0.00438152	0.00382387	0.0316759	0.0470073	0.0177628	0.00560576	0.00607853	0.00574083	0.00405235	0.000194693	0.00445759	0.00526806	0.0037822
DU499	521	8	17	15.463	34.8535	22.1326	7.72967	0.548927	0.208616	0.089307	0.0939858	0.0218502	0.0056414	0.0345766	0.18083	0.188365	0.0379826	0.0203688	0.0574966	0.0727087	0.0332604	0.32994	0.329854	0.0285893	0.0470498	0.0965502	0.0981839	0.007467	0.0531606	0.0558353	0.0260788	0.00991885	0.00847003	0.00701043	0.0116309	0.070423	0.00812573	0.00414253	0.0479528	0.0724696	0.0212073	0.00398481	0.00256649	0.00391727	0.00439005	0.00283665	0.00182356	0.00303926	0.00337696
DU500	522	8	18	14.8424	32.7442	22.0441	5.20543	0.313202	0.135791	0.131556	0.182734	0.0291835	0.0448312	0.0501618	0.323678	0.0997043	0.0575932	0.0128057	0.0508789	0.100984	0.0283616	0.162348	0.184264	0.0303047	0.0329185	0.105127	0.0762109	0.00501515	0.0279734	0.0404555	0.0228468	0.00936161	0.0115906	0.00828505	0.0165701	0.0749638	0.00270858	0.00342555	0.0561251	0.0738879	0.0263403	0.00493036	0.00270157	0.00432251	0.00405235	0.0015534	0.0018911	0.00290419	0.00486282
DU501	523	8	19	11.096	24.5362	17.3104	4.96822	0.378332	0.219665	0.0863556	0.198148	0.0281359	0.0451186	0.0490265	0.235637	0.154408	0.0456204	0.0207125	0.0366122	0.0881787	0.0237206	0.186499	0.217181	0.0174803	0.0281809	0.0807035	0.0417404	0.00434646	0.0189461	0.0240727	0.0101417	0.0109219	0.00546094	0.000626153	0.0135429	0.0607836	0.00462051	0.00294757	0.0377544	0.0544366	0.0172225	0.00695654	0.00715916	0.00077877	0.00520052	0.00195864	0.00249895	0.00398481	0.00182356
DU502	524	8	20	10.967	26.871	17.4786	4.62897	0.308057	0.104427	0.10308	0.137387	0.0378637	0.0406642	0.0451043	0.429059	0.165761	0.0314801	0.030768	0.0406516	0.182116	0.0373857	0.178076	0.222939	0.0310398	0.0256487	0.0833174	0.0441092	0.00557239	0.0322084	0.0367778	0.0143768	0.012705	0.013931	0.00812573	0.0157735	0.0622176	0.00382387	0.0048595	0.0509921	0.0871931	0.0223555	0.00932041	0.00324188	0.00513298	0.00668638	0.00364712	0.0034445	0.00668638	0.000540314
DU503	525	8	21	16.6751	37.1728	24.9572	6.34879	0.41064	0.207191	0.153746	0.210121	0.0252924	0.0432507	0.0338541	0.166793	0.113329	0.0390147	0.0190796	0.0402219	0.0539729	0.0339479	0.18392	0.176959	0.0312032	0.0342255	0.115092	0.0890353	0.00713266	0.0430188	0.052269	0.0255215	0.00180312	0.00869292	0.00533749	0.0228636	0.0713789	0.00629345	0.00541715	0.0366738	0.0636895	0.0188434	0.00641623	0.00506544	0.00425497	0.00493036	0.00364712	0.0034445	0.00547068	0.00466021
DU504	526	8	22	14.9101	40.1935	25.8582	7.21675	0.348391	0.200181	0.100949	0.104013	0.0279862	0.0877945	0.0447947	0.273103	0.10889	0.0490265	0.0172748	0.0331744	0.0978044	0.032315	0.175326	0.179194	0.0270373	0.0296512	0.10382	0.0657554	0.00624107	0.0497057	0.0641939	0.0230697	0.0138195	0.0100303	0.00892237	0.0164904	0.0763978	0.00780707	0.00358488	0.0528832	0.0667287	0.0255298	0.000140642	0.00371466	0.00077877	0.00709162	0.00290419	0.0053356	0.0072267	0.00229633
DU505	527	8	23	14.5096	40.7612	27.496	5.55825	0.274926	0.133771	0.0964122	0.102666	0.0151155	0.0910994	0.0448979	0.382716	0.074417	0.0554257	0.0264708	0.0334323	0.105883	0.0324009	0.132182	0.157793	0.0294878	0.0222997	0.0874016	0.0519509	0.00847003	0.0510431	0.047031	0.0162714	0.0144882	0.0118135	0.00693077	0.0165701	0.0576767	0.00430185	0.00223059	0.0516	0.0571382	0.0304602	0.000140642	0.000389385	0.00077877	0.00911779	0.00580837	0.0037822	0.0049979	4.39175e-05
DU506	528	8	24	16.8024	38.8227	26.6624	6.13188	0.286656	0.150522	0.126637	0.221944	0.0279862	0.0600624	0.028487	0.293127	0.105071	0.0335444	0.0235487	0.047699	0.119548	0.0298226	0.163895	0.177475	0.034879	0.0385547	0.0981022	0.0673891	0.00958451	0.0322084	0.0548323	0.0264131	0.0197263	0.00902727	0.00844438	0.0220669	0.108821	0.0158531	0.00501883	0.0630816	0.0948251	0.0377544	0.000607853	0.00715916	0.00857748	0.00567329	0.00418743	0.00641623	0.00357958	0.00918533
DU507	529	8	25	14.1912	40.7216	23.7187	10.9511	0.415682	0.181411	0.144728	0.174353	0.0399589	0.0669595	0.0364344	0.17856	0.226863	0.050265	0.0305102	0.0711618	0.0898976	0.0286194	0.247003	0.467966	0.0365126	0.0537479	0.185912	0.155281	0.0187232	0.0765646	0.122927	0.0356633	0.0205064	0.0151569	0.0123479	0.0240585	0.0907373	0.00740875	0.00334589	0.0488984	0.0875308	0.0353906	0.00641623	0.00695654	0.00418743	0.00634869	0.00384974	0.00594345	0.00432251	0.00175602
DU508	530	8	26	14.3776	25.1301	18.7414	6.76925	0.397985	0.209329	0.112426	0.164625	0.0668975	0.0581944	0.0463429	0.438658	0.125095	0.0611024	0.029221	0.0410813	0.108891	0.0322291	0.168536	0.210907	0.0287527	0.0346339	0.0992457	0.0832357	0.00668687	0.0406784	0.0723296	0.0192805	0.0196148	0.0104761	0.00820539	0.0164108	0.0757604	0.00509849	0.00382387	0.0502492	0.0765895	0.022423	0.000140642	0.000389385	0.00925287	0.00628115	0.00209372	0.00547068	0.00493036	0.00364712
DU509	531	8	27	9.66834	19.9363	17.2199	3.78699	0.448093	0.187113	0.110896	0.19291	0.00336733	0.057476	0.0522261	0.235224	0.0820548	0.0451043	0.0143527	0.0235487	0.0734822	0.0217439	0.106313	0.111985	0.0232799	0.0197675	0.06404	0.0433741	0.00367778	0.0263017	0.0339916	0.0207293	0.0156027	0.00969595	0.00533749	0.00645278	0.0698653	0.0059748	0.00159328	0.040456	0.0684848	0.0196539	0.00168848	0.00303926	0.0053356	0.00837486	0.00128325	0.00364712	0.00648377	0.00202618
DU510	532	8	28	19.022	39.5018	29.4218	7.06937	0.437083	0.201607	0.113793	0.227781	0.0291835	0.0244273	0.0317898	0.204776	0.107136	0.0392212	0.0171888	0.0434018	0.0598171	0.0223455	0.171459	0.242019	0.0270373	0.0325918	0.108476	0.0919759	0.00702121	0.0430188	0.0728868	0.028865	0.0216209	0.00880437	0.00701043	0.018721	0.0603056	0.00979867	0.00605446	0.0321487	0.0686874	0.0270832	0.000140642	0.00601099	0.0065513	0.00520052	0.00303926	0.00560576	0.00459267	4.39175e-05
DU511	533	8	29	13.7188	34.8177	23.837	7.68707	0.13983	0.110129	0.117509	0.0529792	0.0525303	0.0296001	0.0345766	0.241313	0.199409	0.0618249	0.0140089	0.0330885	0.0741698	0.02458	0.25577	0.263934	0.0275274	0.0338171	0.0767827	0.0771911	0.0098074	0.0804653	0.0879323	0.0249643	0.0132623	0.00072441	0.00876304	0.0250145	0.0882677	0.00908169	0.00246958	0.0707136	0.0890842	0.0208021	0.0100633	0.00580837	0.0103335	0.00405235	0.00371466	0.00648377	0.00560576	0.00175602
DU512	534	8	30	13.0629	32.5549	21.6367	5.43192	0.22667	0.123079	0.0947179	0.076775	0.0107754	0.0507225	0.022707	0.0933051	0.107961	0.0378794	0.0132354	0.0407375	0.0493319	0.0182202	0.143527	0.189937	0.015765	0.0235249	0.0641217	0.0500721	0.00423501	0.0404555	0.0527148	0.0222896	0.015937	0.00847003	0.00868337	0.0117903	0.0613413	0.00430185	0.00318656	0.0421445	0.057611	0.0185733	0.00763193	0.00087801	0.00506544	0.00898272	0.00222879	0.00297173	0.00303926	0.00141832
DU513	535	8	31	11.7635	26.1436	20.9032	11.9504	0.268547	0.129257	0.102698	0.0847069	0.057469	0.0557517	0.0756556	0.334825	0.315421	0.0420079	0.0311977	0.0819048	0.130635	0.0428002	0.364833	0.577717	0.0409236	0.0822555	0.181175	0.176437	0.007467	0.149786	0.17397	0.0423501	0.0316512	0.0156027	0.0163311	0.0378404	0.108821	0.0138615	0.00637312	0.106915	0.104348	0.0416042	0.0145209	0.00729424	0.00641623	0.00621361	0.00506544	0.00729424	0.0113466	0.00263403
DU514	536	8	32	13.0689	23.2712	15.6998	6.754	0.176253	0.238911	0.112481	0.0487888	0.0321767	0.0267263	0.0267323	0.374356	0.209627	0.038189	0.0140948	0.0589577	0.139831	0.0375576	0.281381	0.328564	0.0254853	0.0498271	0.0859313	0.0820105	0.00925016	0.0410128	0.0576185	0.0211751	0.0198377	0.0168286	0.00533749	0.01896	0.0810183	0.0068511	0.00302723	0.0738204	0.106577	0.0306628	0.000140642	0.00850994	0.00479528	0.00668638	0.00749685	0.00168848	0.00330942	0.00236387
DU515	537	8	33	18.0983	42.5174	26.9216	9.61381	0.306308	0.0961108	0.0699043	0.0594146	0.0794689	0.0466992	0.0325123	0.33885	0.15771	0.0446915	0.026213	0.0501914	0.111298	0.0342917	0.21254	0.246574	0.0274457	0.0428023	0.130204	0.0610994	0.0102532	0.0591788	0.0845888	0.0144882	0.0168286	0.00072441	0.00788673	0.0238195	0.0792657	0.00971901	0.00438152	0.050722	0.0956355	0.0200591	0.00756439	0.00574083	0.00459267	0.00452513	0.00459267	0.000270157	0.00202618	0.0034445
DU516	538	8	34	17.8584	36.502	23.0336	8.56302	0.287582	0.135315	0.0890883	0.0930878	0.0371154	0.0056414	0.0509875	0.707736	0.122618	0.0313769	0.027674	0.0650597	0.226205	0.0391046	0.213399	0.238323	0.0334903	0.0410869	0.141476	0.12612	0.00858148	0.0690976	0.10086	0.038338	0.0170515	0.0105875	0.0153751	0.0238992	0.10205	0.00900203	0.00446118	0.0579487	0.0836811	0.0347152	0.00763193	0.00398481	0.00432251	0.00452513	0.00715916	0.00526806	0.00682146	0.00229633
DU517	539	8	35	19.3498	35.0019	22.7792	10.1731	0.470215	0.241168	0.109256	0.22374	0.0380134	0.0735692	0.0337508	0.313873	0.107136	0.0411822	0.0189937	0.0442612	0.0666067	0.0170169	0.108462	0.167419	0.0202576	0.0245868	0.0802951	0.0490919	0.00546094	0.0387838	0.061965	0.0202835	0.00991885	0.00735555	0.00709009	0.0174464	0.0822132	0.00701043	0.00350522	0.0613256	0.105294	0.0320811	0.000140642	0.00439005	0.0037822	0.00702408	0.00195864	0.00249895	0.00371466	0.0037822
DU518	541	8	37	8.96566	24.2723	16.2777	5.85154	0.300958	0.110842	0.0857544	0.0966796	0.0460949	0.0679653	0.0354023	0.477982	0.115496	0.0434529	0.0329166	0.0529416	0.134846	0.0284475	0.178076	0.172834	0.0267923	0.0521142	0.101288	0.0851145	0.00835858	0.0567269	0.057507	0.0180545	0.00180312	0.0123707	0.00868337	0.018721	0.0736095	0.00517816	0.00334589	0.0659183	0.0881387	0.0234361	0.00905026	0.00796963	0.00648377	0.00715916	0.00425497	0.00351204	0.00317434	0.00270157
DU519	542	8	38	8.79311	22.6883	16.5414	6.72454	0.216175	0.0923091	0.0999101	0.0778226	0.0101768	0.0056414	0.0344733	0.289927	0.116115	0.0419047	0.0228611	0.0596452	0.0929916	0.0441753	0.216235	0.277514	0.0236066	0.06404	0.0686143	0.0773545	0.00401212	0.0436875	0.0473653	0.0269704	0.0072441	0.00690976	0.000626153	0.00987833	0.0662008	0.00430185	0.000308599	0.0373492	0.0643649	0.023166	0.00756439	0.00486282	0.00256649	0.00621361	0.00297173	0.00425497	0.00479528	0.0018911
DU520	543	8	39	19.1781	48.1448	34.1819	8.21809	0.308675	0.172263	0.148827	0.218951	0.0688431	0.0471303	0.0411822	0.171644	0.417499	0.0725592	0.035323	0.0871474	0.0576685	0.0360106	0.354863	0.85927	0.0517058	0.0843793	0.28573	0.319465	0.018166	0.118692	0.177536	0.0481454	0.0197263	0.0124821	0.0211906	0.0332199	0.0941628	0.00908169	0.0068511	0.0495062	0.0963109	0.0368764	0.00601099	0.00715916	0.00391727	0.00634869	0.00425497	0.0037822	0.00486282	4.39175e-05
DU521	544	8	40	13.0258	28.0405	20.0365	6.74537	0.260727	0.143869	0.111716	0.11868	0.076326	0.0803227	0.0508843	0.242965	0.0866994	0.0257002	0.0188218	0.0483006	0.0916165	0.0379873	0.138972	0.157793	0.020911	0.0375745	0.123424	0.0804585	0.00635252	0.0410128	0.0693205	0.0303138	0.0123707	0.00072441	0.00987833	0.0207126	0.0813369	0.00462051	0.00406286	0.057611	0.102795	0.0289068	0.00756439	0.00357958	0.00587591	0.00614607	0.00290419	0.00418743	0.00540314	0.00263403
DU522	545	8	41	14.484	31.0376	20.2333	10.7596	0.475565	0.250435	0.150302	0.182434	0.089047	0.0056414	0.0673985	0.458165	0.205189	0.0395308	0.0247519	0.069271	0.14516	0.0442612	0.313782	0.300805	0.0485201	0.0571786	0.194897	0.119585	0.0114791	0.0731097	0.0939505	0.040567	0.0228468	0.0129279	0.0122683	0.0277231	0.122603	0.00629345	0.00573581	0.065378	0.116167	0.0199241	0.000140642	0.00715916	0.012022	0.00466021	0.00148586	0.00756439	0.00884764	0.00128325
DU523	546	8	42	15.4688	32.5307	21.3338	10.7998	0.224612	0.126643	0.133469	0.0974279	0.0668975	0.0056414	0.0308609	0.323987	0.129223	0.0267323	0.0222595	0.0620517	0.0995233	0.0398781	0.186241	0.185124	0.0268739	0.0405151	0.114276	0.0851961	0.00312054	0.0485912	0.0508202	0.0265246	0.0118135	0.00925016	0.0105953	0.020155	0.087949	0.00732909	0.00573581	0.0694303	0.098945	0.0285691	0.00715916	0.00553822	0.00405235	0.00567329	0.00256649	0.0072267	0.00520052	0.00229633
DU524	547	8	43	15.74	38.0104	25.8849	4.51967	0.307337	0.112743	0.10155	0.177046	0.0278366	0.0385089	0.0339573	0.411719	0.0859769	0.0506779	0.0195093	0.0273302	0.0924759	0.039964	0.128143	0.171716	0.0186239	0.0433741	0.0570152	0.0609361	0.00546094	0.0247414	0.0355518	0.0118135	0.0072441	0.00267475	0.00581547	0.0144192	0.0576767	0.00414253	0.00167294	0.0486282	0.055112	0.0200591	0.00398481	0.00283665	0.00884764	0.00297173	0.00283665	0.00324188	0.00628115	0.00276911
DU525	548	8	44	11.2626	27.3901	23.5481	3.96929	0.17399	0.139949	0.109147	0.0477412	0.00673465	0.0320428	0.0345766	0.0912408	0.0280741	0.0398404	0.0183061	0.0192515	0.0344636	0.0193374	0.0749433	0.0247539	0.0173986	0.0102922	0.0231982	0.0312849	0.00557239	0.011702	0.0167172	0.0108104	0.00791279	0.00144882	0.00167294	0.00430185	0.0516223	0.00262891	0.00231026	0.0458591	0.0574759	0.0116167	0.000140642	0.000389385	0.0037822	0.000620066	0.0031068	0.00384974	0.00243141	0.00290419
DU526	549	8	45	13.6864	29.8729	19.2409	7.39926	0.463732	0.179629	0.0999101	0.148162	0.0363671	0.051441	0.0316866	0.582434	0.195074	0.0315834	0.0408235	0.0495038	0.115681	0.0387608	0.344894	0.298742	0.0374928	0.0512157	0.18338	0.115256	0.0112562	0.0898269	0.103424	0.0382266	0.0199491	0.00958451	0.00812573	0.0184024	0.102289	0.00549681	0.00406286	0.0647026	0.0963785	0.0262728	0.00297173	0.00472775	0.00351204	0.00452513	0.00202618	0.00324188	0.00459267	0.00351204
DU527	550	8	46	12.7458	28.0868	22.5762	4.81443	0.366294	0.182599	0.110732	0.130353	0.0236461	0.0625051	0.0266291	0.446502	0.150279	0.0324091	0.0258692	0.0425424	0.148168	0.0428002	0.256629	0.273646	0.0298962	0.0535845	0.158385	0.127917	0.00791279	0.0542751	0.0645282	0.0220667	0.0109219	0.00713266	0.00645278	0.020394	0.100456	0.00756808	0.00422219	0.0696329	0.101309	0.0289743	0.00364712	0.00364712	0.00405235	0.00493036	0.00270157	0.00303926	0.00425497	0.0015534
DU528	551	8	47	19.8161	51.2936	33.341	7.44028	0.232021	0.0484712	0.0935154	0.0782716	0.0674962	0.0198292	0.0344733	0.357325	0.188262	0.0308609	0.0257832	0.0570669	0.105969	0.0312837	0.290319	0.308196	0.0214828	0.0437008	0.147276	0.089362	0.0049037	0.0523804	0.0727754	0.0217323	0.0098074	0.00568384	0.00732909	0.0167294	0.0675551	0.00334589	0.00493917	0.0518701	0.0828031	0.018911	0.00384974	0.00351204	0.00222879	0.00290419	0.00297173	0.00283665	0.00276911	0.00108063
DU529	552	8	48	12.217	25.5383	18.3046	4.34557	0.201153	0.0637967	0.0752059	0.0941354	0.0395099	0.0554643	0.0363312	0.334102	0.151827	0.0357119	0.0171888	0.0568091	0.092304	0.0317993	0.191484	0.29582	0.0204209	0.0303047	0.0914041	0.0944264	0.00468081	0.0374464	0.0444677	0.0152683	0.0108104	0.00072441	0.00462051	0.0125072	0.0628549	0.00438152	0.00430185	0.0391052	0.0553146	0.0168173	0.0065513	0.00418743	0.00222879	0.000620066	0.00249895	0.00364712	0.00398481	0.00195864
DU530	553	8	49	13.1792	33.5517	20.9684	12.4623	0.261962	0.144938	0.0913839	0.105958	0.0434011	0.0484235	0.0460333	0.306235	0.206014	0.0378794	0.021486	0.0867176	0.108462	0.0331744	0.265567	0.343003	0.0220546	0.0708198	0.182808	0.110681	0.00802424	0.0604047	0.0755616	0.0313168	0.0186118	0.0173858	0.00955968	0.021111	0.0963137	0.00525782	0.00645278	0.0472775	0.092934	0.0260026	0.0065513	0.00553822	0.00337696	0.00648377	0.00202618	0.00432251	0.0031068	0.00283665
DU531	554	8	50	18.8225	37.2419	25.8576	10.3313	0.691226	0.26968	0.12128	0.376841	0.0538772	0.119694	0.169167	0.497902	0.120347	0.0421111	0.026127	0.0558637	0.102617	0.0350652	0.22208	0.213313	0.0303863	0.0561984	0.163694	0.140088	0.0072441	0.0429074	0.0806882	0.0388953	0.0141539	0.007467	0.00860371	0.0365658	0.201152	0.0117106	0.00541715	0.0828706	0.17648	0.0459267	0.0065513	0.00628115	0.00709162	0.00634869	0.00384974	0.00317434	0.00513298	0.00101309
DU532	555	8	51	13.8253	29.7464	20.0409	8.02495	0.308572	0.257444	0.161234	0.143523	0.0284352	0.057476	0.0264227	0.165761	0.0719399	0.0310673	0.0220876	0.0339479	0.0693569	0.0234628	0.137597	0.180225	0.0227898	0.0197675	0.107823	0.0857679	0.00267475	0.0323198	0.0521575	0.0215094	0.00624107	0.00456936	0.00637312	0.0237399	0.0877897	0.00525782	0.00246958	0.0393078	0.092191	0.0311356	0.000140642	0.0031068	0.0031068	0.0053356	0.00236387	0.00547068	0.00506544	0.00202618
DU533	556	8	52	17.138	29.9417	20.9487	10.7188	0.269062	0.250078	0.135108	0.162679	0.165074	0.0353477	0.0403565	0.335238	0.152137	0.0435561	0.0209704	0.0460661	0.115337	0.0321431	0.201195	0.335096	0.030223	0.0534212	0.268004	0.196531	0.0103646	0.0781249	0.165723	0.0484798	0.0187232	0.0134852	0.0144192	0.0577564	0.131207	0.00740875	0.0079664	0.0663911	0.136294	0.0334995	0.00621361	0.00695654	0.00607853	0.00601099	0.00175602	0.00796963	0.00959057	0.00270157
DU534	557	8	53	11.2421	26.5915	17.3062	4.43331	0.159996	0.136503	0.0628537	0.0865028	0.0410065	0.0323302	0.033338	0.413164	0.0763781	0.0257002	0.0157278	0.0254395	0.159426	0.0339479	0.110868	0.113017	0.0229531	0.0136412	0.0799684	0.049582	0.00200606	0.0241842	0.030871	0.011702	0.00958451	0.00568384	0.00517816	0.00661211	0.0521799	0.00254925	0.00223059	0.0220853	0.0397131	0.0153989	0.00216126	0.00216126	0.00195864	0.00209372	0.00290419	0.0037822	0.00560576	0.00270157
DU535	558	8	54	11.3243	22.1244	16.3572	7.3109	0.266078	0.0950416	0.0857544	0.0948837	0.064952	0.0386526	0.0443818	0.415125	0.119315	0.034783	0.0354949	0.055434	0.110438	0.0319712	0.193288	0.195609	0.0450894	0.0353691	0.132899	0.0930378	0.00278619	0.0356633	0.0479225	0.0173858	0.0129279	0.00668687	0.00581547	0.0150565	0.0814166	0.00533749	0.00294757	0.0420769	0.0726722	0.0239089	0.00290419	0.00364712	0.0037822	0.0031068	0.00162094	0.0034445	0.00290419	0.00202618
DU536	559	8	55	10.0126	22.2202	16.6061	4.11804	0.279659	0.121416	0.0890337	0.108652	0.0203536	0.0056414	0.0159981	0.186094	0.0636828	0.0314801	0.0191655	0.0207985	0.0717634	0.0281037	0.0906711	0.105368	0.0189506	0.0150298	0.0392899	0.0321834	0.0049037	0.0164943	0.0156027	0.0135966	0.00534949	0.00390067	0.0031069	0.00868337	0.0583937	0.00581547	0.00207126	0.0368764	0.0425497	0.0179654	0.000140642	0.00128325	0.00384974	0.0037822	0.00222879	0.00297173	0.00148586	0.00364712
DU537	560	8	56	14.9178	35.6096	25.5432	6.94755	0.349831	0.143156	0.0798516	0.111346	0.0300814	0.0387963	0.0277645	0.20973	0.166896	0.0320994	0.0211423	0.070818	0.0634268	0.0263849	0.160028	0.351769	0.0332453	0.0383914	0.124323	0.160917	0.00434646	0.0378922	0.0650855	0.0357747	0.0103646	0.00902727	0.00605446	0.0156141	0.0739282	0.00422219	0.00334589	0.0381597	0.0708486	0.0205995	0.000140642	0.00330942	0.00371466	0.00384974	0.00324188	0.00520052	0.00736178	0.000270157
DU538	561	8	57	13.1591	34.1557	21.5971	5.51292	0.723431	0.24497	0.0648213	0.160434	0.0212516	0.0423885	0.0445883	0.173296	0.077307	0.0402533	0.016931	0.0344636	0.0690132	0.0266427	0.126854	0.157364	0.0198491	0.0214828	0.0714733	0.0496637	0.00323198	0.0215094	0.0303138	0.0182774	0.0125936	0.0072441	0.00207126	0.010914	0.0913746	0.00573581	0.0031069	0.0663911	0.0998905	0.0285691	0.00405235	0.00243141	0.00391727	0.0087801	0.00229633	0.00317434	0.00493036	0.00432251
DU539	562	8	58	12.8456	35.9582	23.5788	4.80548	0.500876	0.182242	0.0787585	0.168217	0.0395099	0.0362099	0.0349894	0.205189	0.0661599	0.0476847	0.019939	0.0317993	0.0541448	0.0192515	0.110782	0.116282	0.02377	0.019359	0.0575054	0.0519509	0.00245185	0.0208407	0.0299794	0.0163828	0.00768989	0.00445791	0.0048595	0.00979867	0.0840455	0.00549681	0.00350522	0.0557199	0.0796963	0.0233686	0.00384974	0.00222879	0.00351204	0.00493036	0.00195864	0.00276911	0.00330942	0.00236387
DU540	563	8	59	14.6114	40.2799	25.1334	7.05569	0.360635	0.168224	0.0865742	0.133047	0.019755	0.0285943	0.0250809	0.350307	0.130359	0.0498522	0.0242362	0.0581842	0.0992655	0.0222595	0.15023	0.185124	0.0263022	0.0469681	0.108558	0.0790699	0.00835858	0.0231811	0.0460279	0.0212865	0.0134852	0.00902727	0.00661211	0.0117106	0.0748045	0.00446118	0.0028679	0.0299874	0.0529507	0.0232335	0.00445759	0.00297173	0.0031068	0.00439005	0.00182356	0.00249895	0.00195864	4.39175e-05
DU541	564	8	60	17.9615	38.3609	23.5438	7.58714	0.383991	0.147196	0.0884325	0.0939858	0.0302311	0.0438254	0.0482007	0.316659	0.116322	0.0335444	0.0142667	0.0361825	0.0654035	0.0401359	0.182975	0.187788	0.0287527	0.0370027	0.159365	0.0821738	0.00557239	0.05004	0.0696548	0.0226239	0.0122593	0.00925016	0.00979867	0.0183227	0.0688297	0.00605446	0.00509849	0.0547068	0.0875308	0.0233686	0.00486282	0.0049979	0.0034445	0.00243141	0.00229633	0.00371466	0.00506544	0.00202618
[truncated: 15 more columns]

## Sheet: Supplemental Table 4
Supplemental Table 4. Association of any metagenomic associated genome with case (OB) v control (HWC) status at baseline
variable	pval	padj (multiple comparisons)	lfc	Genus	Species
casecontrol	0.0037943	0.280778	-1.64856	Mediterraneibacter	Mediterraneibacter torques
casecontrol	0.00884106	0.327119	-0.67491	Phocaeicola
casecontrol	0.0250451	0.617779	16.5624	Dorea_A	Dorea_A longicatena
casecontrol	0.354889	0.948815	0.103072	Anaerobutyricum	Anaerobutyricum hallii
casecontrol	0.462735	0.948815	-0.729169	Bifidobacterium	Bifidobacterium adolescentis
casecontrol	0.446383	0.948815	4.71843	Bifidobacterium	Bifidobacterium adolescentis
casecontrol	0.306492	0.948815	5.79065	Bifidobacterium	Bifidobacterium catenulatum
casecontrol	0.354312	0.948815	5.17357	Bifidobacterium	Bifidobacterium adolescentis
casecontrol	0.474407	0.948815	0.356057	Anaerostipes	Anaerostipes hadrus_A
casecontrol	0.162029	0.948815	10.0256	Bifidobacterium	Bifidobacterium angulatum
casecontrol	0.460863	0.948815	0.305347	Agathobacter	Agathobacter rectalis
casecontrol	0.246936	0.948815	0.486722	Agathobacter	Agathobacter rectalis
casecontrol	0.336107	0.948815	-4.99618	Bifidobacterium	Bifidobacterium adolescentis
casecontrol	0.415595	0.948815	-1.08	Bifidobacterium	Bifidobacterium adolescentis
casecontrol	0.272222	0.948815	0.396688	Faecalibacterium	Faecalibacterium prausnitzii_D
casecontrol	0.166181	0.948815	-5.33484	UBA1691	UBA1691 sp900544375
casecontrol	0.160442	0.948815	-5.59639	Bifidobacterium	Bifidobacterium pseudocatenulatum
casecontrol	0.318437	0.948815	-0.787378	Bifidobacterium	Bifidobacterium longum
casecontrol	0.310352	0.948815	5.76358	Bifidobacterium	Bifidobacterium adolescentis
casecontrol	0.467013	0.948815	0.0772487	Anaerobutyricum	Anaerobutyricum hallii
casecontrol	0.450227	0.948815	-4.63208	Bifidobacterium	Bifidobacterium adolescentis
casecontrol	0.219829	0.948815	-4.91255	Bifidobacterium	Bifidobacterium bifidum
casecontrol	0.28239	0.948815	0.320926	Agathobacter	Agathobacter rectalis
casecontrol	0.0738628	0.948815	-0.374109	Blautia_A	Blautia_A obeum
casecontrol	0.351945	0.948815	-0.297009	Blautia_A	Blautia_A obeum
casecontrol	0.134153	0.948815	-0.708057	Blautia_A	Blautia_A obeum
casecontrol	0.416638	0.948815	-2.06358	Bifidobacterium	Bifidobacterium longum
casecontrol	0.0541307	0.948815	0.487216	Agathobacter	Agathobacter faecis
casecontrol	0.468451	0.948815	-1.12252	Bifidobacterium	Bifidobacterium adolescentis
casecontrol	0.166097	0.948815	0.994082	Faecalibacterium	Faecalibacterium prausnitzii
casecontrol	0.194173	0.948815	-7.94673	Bifidobacterium	Bifidobacterium adolescentis
casecontrol	0.117777	0.948815	-4.30157	Bifidobacterium	Bifidobacterium longum
casecontrol	0.178344	0.948815	-2.57904	Bifidobacterium	Bifidobacterium longum
casecontrol	0.0936567	0.948815	-1.09624	Phocaeicola	Phocaeicola vulgatus
casecontrol	0.470017	0.948815	0.961209	Bifidobacterium	Bifidobacterium adolescentis
casecontrol	0.374552	0.948815	8.78133	Bifidobacterium	Bifidobacterium bifidum
casecontrol	0.328045	0.948815	-2.05285	Bifidobacterium	Bifidobacterium adolescentis
casecontrol	0.493095	0.960238	0.325419	Bifidobacterium	Bifidobacterium adolescentis
casecontrol	0.857238	0.962863	0.0319954	Blautia_A	Blautia_A wexlerae
casecontrol	0.889339	0.962863	-0.287341	Phocaeicola	Phocaeicola vulgatus
casecontrol	0.842899	0.962863	0.087146	Fusicatenibacter	Fusicatenibacter saccharivorans
casecontrol	0.962863	0.962863	-0.0704006	Bifidobacterium	Bifidobacterium adolescentis
casecontrol	0.723464	0.962863	0.0536176	Anaerobutyricum
casecontrol	0.909471	0.962863	-0.366571	Bifidobacterium	Bifidobacterium adolescentis
casecontrol	0.704741	0.962863	0.151717	Faecalibacterium	Faecalibacterium prausnitzii_D
casecontrol	0.665518	0.962863	-0.634042	Bifidobacterium	Bifidobacterium adolescentis
casecontrol	0.817943	0.962863	0.167348	Blautia_A	Blautia_A sp900066335
casecontrol	0.742758	0.962863	0.697818	Eubacterium_R	Eubacterium_R sp000436835
casecontrol	0.946943	0.962863	-0.0686324	Bifidobacterium	Bifidobacterium adolescentis
casecontrol	0.876498	0.962863	-0.0253275	Blautia_A	Blautia_A wexlerae
casecontrol	0.876848	0.962863	0.0439451	Blautia_A	Blautia_A wexlerae
casecontrol	0.555949	0.962863	-0.17513	Faecalibacterium	Faecalibacterium prausnitzii_C
casecontrol	0.698876	0.962863	0.0512937	Blautia_A
casecontrol	0.889265	0.962863	-0.859103	Bifidobacterium	Bifidobacterium bifidum
casecontrol	0.662981	0.962863	-3.15386	UBA1417	UBA1417 sp003531055
casecontrol	0.88893	0.962863	-0.254664	Bifidobacterium	Bifidobacterium adolescentis
casecontrol	0.918204	0.962863	-0.0523964	Anaerostipes	Anaerostipes hadrus_A
casecontrol	0.746834	0.962863	-0.579418	Bifidobacterium	Bifidobacterium adolescentis
casecontrol	0.689978	0.962863	-0.63239	Bifidobacterium	Bifidobacterium adolescentis
casecontrol	0.667406	0.962863	3.15035	Bifidobacterium	Bifidobacterium angulatum
casecontrol	0.624534	0.962863	0.117992	Faecalibacterium	Faecalibacterium prausnitzii_C
casecontrol	0.950415	0.962863	0.00979522	Blautia_A	Blautia_A wexlerae
casecontrol	0.618007	0.962863	-2.72019	Bifidobacterium	Bifidobacterium adolescentis
casecontrol	0.516233	0.962863	0.355369	Fusicatenibacter	Fusicatenibacter saccharivorans
casecontrol	0.695717	0.962863	-2.72655	Bifidobacterium	Bifidobacterium adolescentis
casecontrol	0.568619	0.962863	0.229805	Blautia_A	Blautia_A massiliensis
casecontrol	0.952174	0.962863	0.324545	Bifidobacterium	Bifidobacterium catenulatum
casecontrol	0.917309	0.962863	-0.57546	Bifidobacterium	Bifidobacterium adolescentis
casecontrol	0.635745	0.962863	-0.853755	Bifidobacterium	Bifidobacterium adolescentis
casecontrol	0.577066	0.962863	2.40566	Ruminococcus_A	Ruminococcus_A faecicola
casecontrol	0.904737	0.962863	0.0436514	CAG-177	CAG-177 sp003514385
casecontrol	0.819396	0.962863	0.0499589	Blautia_A	Blautia_A wexlerae
casecontrol	0.627434	0.962863	-0.694287	Bifidobacterium	Bifidobacterium adolescentis
casecontrol	0.881446	0.962863	0.0319581	Gemmiger	Gemmiger qucibialis

## Sheet: Supplemental Table 5
Supplemental Table 5. Metabolite clusters associated with relative abundance of metagenome-associated genomes
Metabolite Cluster	pval	padj (multiple comparisons)	log 2 fold change	Species
cluster6	0.00220494	0.0677016	-0.504629	Faecalibacterium prausnitzii_D
cluster6	0.00230027	0.0677016	-0.36375	Faecalibacterium prausnitzii_C
cluster6	0.00274466	0.0677016	-0.29702	Faecalibacterium prausnitzii_C
cluster1	0.00113002	0.0836213	0.149081	Anaerobutyricum hallii
cluster1	0.00256147	0.0947744	0.132307	Anaerobutyricum hallii
cluster1	0.00589239	0.145346	-1.5043	Bifidobacterium adolescentis
cluster1	0.0111574	0.165129	2.23503	Eubacterium_R sp000436835
cluster1	0.00900933	0.165129	0.304872	Blautia_A wexlerae
cluster2	0.00487778	0.22661	0.336407	Faecalibacterium prausnitzii_C
cluster2	0.0061246	0.22661	0.456696	Blautia_A massiliensis
cluster7	0.00794423	0.293936	-0.178413	Blautia_A wexlerae
cluster7	0.00586092	0.293936	-0.651665	Mediterraneibacter torques
cluster2	0.0307204	0.324758	0.0995886	Anaerobutyricum hallii
cluster2	0.0202848	0.324758	0.170781	Blautia_A wexlerae
cluster2	0.0295608	0.324758	0.146629	Blautia_A wexlerae
cluster2	0.016635	0.324758	0.238347	Faecalibacterium prausnitzii_C
cluster2	0.0235182	0.324758	0.147926	Blautia_A wexlerae
cluster2	0.0371746	0.343865	0.188965	Blautia_A wexlerae
cluster7	0.0192441	0.356017	-0.273655	Blautia_A wexlerae
cluster7	0.0144625	0.356017	0.498368	Anaerostipes hadrus_A
cluster1	0.0434416	0.369726	0.126636
cluster1	0.0466276	0.369726	0.134195	Blautia_A wexlerae
cluster1	0.0549593	0.369726	0.10535
cluster1	0.0381797	0.369726	-0.423226	Anaerostipes hadrus_A
cluster1	0.0320538	0.369726	-6.45659	Bifidobacterium angulatum
cluster1	0.0528877	0.369726	0.572053	Faecalibacterium prausnitzii
cluster7	0.0358306	0.378781	-0.154602	Blautia_A wexlerae
cluster7	0.02738	0.378781	0.45171	Anaerostipes hadrus_A
cluster7	0.0337727	0.378781	-0.13874	Blautia_A wexlerae
cluster6	0.0346833	0.416066	-5.38772	Bifidobacterium adolescentis
cluster6	0.0393355	0.416066	-0.304417	Faecalibacterium prausnitzii_D
cluster6	0.0944093	0.416066	-1.4791	Eubacterium_R sp000436835
cluster6	0.0641093	0.416066	-3.00734	Bifidobacterium pseudocatenulatum
cluster6	0.0629822	0.416066	-5.60711	Bifidobacterium angulatum
cluster6	0.0909874	0.416066	-3.83236	Bifidobacterium adolescentis
cluster6	0.0972842	0.416066	0.377527	Fusicatenibacter saccharivorans
cluster6	0.0513387	0.416066	-0.326024	Blautia_A massiliensis
cluster6	0.0547485	0.416066	-0.250808	Blautia_A obeum
cluster6	0.0841321	0.416066	-0.328955	Blautia_A obeum
cluster6	0.101216	0.416066	-1.73222	Bifidobacterium longum
cluster6	0.0789063	0.416066	-0.184552	Agathobacter faecis
cluster6	0.102893	0.416066	-2.86593	Ruminococcus_A faecicola
cluster6	0.106828	0.416066	-1.84915	Bifidobacterium longum
cluster6	0.0411187	0.416066	-8.32406	Bifidobacterium bifidum
cluster6	0.0916146	0.416066	-0.148771	Gemmiger qucibialis
cluster6	0.120853	0.447155	-3.46278	Bifidobacterium catenulatum
cluster3	0.0130087	0.49319	2.18796	Eubacterium_R sp000436835
cluster3	0.0133295	0.49319	-4.33188	Ruminococcus_A faecicola
cluster6	0.148072	0.496149	-0.282404	Bifidobacterium adolescentis
cluster6	0.154209	0.496149	-0.421856	Faecalibacterium prausnitzii
cluster6	0.153478	0.496149	-0.784592	Bifidobacterium adolescentis
cluster1	0.104872	0.517367	-4.81237	Bifidobacterium angulatum
cluster1	0.104023	0.517367	0.195427	Faecalibacterium prausnitzii_C
cluster1	0.0868753	0.517367	0.112098	Blautia_A wexlerae
cluster1	0.10403	0.517367	0.170831	Agathobacter faecis
cluster2	0.0872345	0.522529	4.37009	Bifidobacterium adolescentis
cluster2	0.0770303	0.522529	0.110998
cluster2	0.071819	0.522529	0.298815	Faecalibacterium prausnitzii_D
cluster2	0.0991701	0.522529	0.244005	Faecalibacterium prausnitzii_D
cluster2	0.105918	0.522529	0.189627	Blautia_A wexlerae
cluster2	0.100282	0.522529	0.0726151	Anaerobutyricum hallii
cluster2	0.097586	0.522529	0.174074	Agathobacter faecis
cluster6	0.172621	0.532247	-0.118423	Blautia_A obeum
cluster7	0.0612685	0.566734	4.21897	Bifidobacterium adolescentis
cluster6	0.196245	0.580885	-0.531142	Bifidobacterium adolescentis
cluster1	0.15762	0.586805	0.104373	Blautia_A wexlerae
cluster1	0.148838	0.586805	-0.281875	Bifidobacterium adolescentis
cluster1	0.166526	0.586805	0.168919	Agathobacter rectalis
cluster1	0.15034	0.586805	0.124863	Blautia_A obeum
cluster1	0.159029	0.586805	0.18424	Blautia_A obeum
cluster1	0.161475	0.586805	0.127304	Blautia_A wexlerae
cluster2	0.127377	0.589119	0.0838134
cluster2	0.137136	0.596944	0.353692	Mediterraneibacter torques
cluster6	0.255754	0.636894	-2.65946	Bifidobacterium catenulatum
cluster6	0.248014	0.636894	-0.275123	Mediterraneibacter torques
cluster6	0.232579	0.636894	-3.03446	Bifidobacterium bifidum
cluster6	0.255966	0.636894	-0.232714	Anaerostipes hadrus_A
cluster6	0.261162	0.636894	-0.838102	Bifidobacterium adolescentis
cluster6	0.266807	0.636894	-3.20221	Bifidobacterium adolescentis
cluster7	0.0782369	0.643281	4.40967	Bifidobacterium adolescentis
cluster2	0.156634	0.643939	1.25374	Eubacterium_R sp000436835
cluster6	0.280299	0.648192	0.185138	Agathobacter rectalis
cluster6	0.306807	0.664271	-0.438349	Bifidobacterium adolescentis
cluster6	0.305792	0.664271	-0.33618	Bifidobacterium longum
cluster6	0.314182	0.664271	0.804864	Bifidobacterium longum
cluster2	0.171507	0.667974	1.56922	Bifidobacterium longum
cluster6	0.341903	0.672913	1.27617	Bifidobacterium adolescentis
cluster6	0.336958	0.672913	-0.62895	Bifidobacterium adolescentis
cluster6	0.34555	0.672913	-0.608545	Bifidobacterium adolescentis
cluster6	0.361969	0.681888	-1.49433	Bifidobacterium bifidum
cluster6	0.368588	0.681888	-0.669578	Bifidobacterium adolescentis
cluster1	0.204008	0.686209	0.242292	Blautia_A obeum
cluster1	0.226273	0.728009	1.96981	Bifidobacterium pseudocatenulatum
cluster1	0.264006	0.735876	-2.61393	Bifidobacterium catenulatum
cluster1	0.270145	0.735876	2.35052	Bifidobacterium adolescentis
cluster1	0.264423	0.735876	0.265816	Mediterraneibacter torques
cluster1	0.27844	0.735876	0.181869	Blautia_A massiliensis
cluster1	0.252529	0.735876	-2.58574	Bifidobacterium adolescentis
cluster6	0.418631	0.755577	-2.40546	Bifidobacterium angulatum
cluster1	0.329764	0.762578	0.105318
cluster1	0.327009	0.762578	0.168116	Agathobacter rectalis
cluster1	0.326367	0.762578	0.0982105	Faecalibacterium prausnitzii_C
cluster1	0.303732	0.762578	0.822397	Bifidobacterium longum
cluster1	0.424178	0.778544	-2.04747	Bifidobacterium adolescentis
cluster1	0.398242	0.778544	0.530172	Bifidobacterium adolescentis
cluster1	0.374684	0.778544	-2.04412	Bifidobacterium adolescentis
cluster1	0.41041	0.778544	0.142273	Agathobacter rectalis
cluster1	0.365186	0.778544	1.21601	Bifidobacterium adolescentis
cluster1	0.404684	0.778544	-1.3185	UBA1691 sp900544375
cluster1	0.431356	0.778544	0.258432	Bifidobacterium longum
cluster1	0.400193	0.778544	-2.42744	Bifidobacterium adolescentis
cluster1	0.407413	0.778544	0.952013	Bifidobacterium longum
cluster8	0.440565	0.779344	0.0357103	Anaerobutyricum hallii
cluster8	0.286611	0.779344	0.438217	Bifidobacterium adolescentis
cluster8	0.068535	0.779344	0.134334	Blautia_A wexlerae
cluster8	0.427181	0.779344	2.03425	Bifidobacterium adolescentis
cluster8	0.394998	0.779344	0.731888	Phocaeicola vulgatus
cluster8	0.49433	0.779344	-1.57427	Bifidobacterium adolescentis
cluster8	0.33075	0.779344	0.0612052
cluster8	0.132585	0.779344	-4.46495	Bifidobacterium angulatum
cluster8	0.41763	0.779344	-0.139071	Agathobacter rectalis
cluster8	0.319342	0.779344	-3.06776	Dorea_A longicatena
cluster8	0.112441	0.779344	0.263683	Faecalibacterium prausnitzii_D
cluster8	0.400121	0.779344	0.460579	Bifidobacterium adolescentis
cluster8	0.139434	0.779344	-0.443419	Blautia_A sp900066335
cluster8	0.0751389	0.779344	0.263217	Faecalibacterium prausnitzii_D
cluster8	0.392832	0.779344	0.757401	Eubacterium_R sp000436835
cluster8	0.0810087	0.779344	0.746757	Bifidobacterium adolescentis
cluster8	0.201798	0.779344	0.0863162	Blautia_A wexlerae
cluster8	0.41717	0.779344	0.193378	Mediterraneibacter torques
cluster8	0.11024	0.779344	0.18733	Blautia_A wexlerae
cluster8	0.38609	0.779344	0.104415	Faecalibacterium prausnitzii_C
cluster8	0.319224	0.779344	0.0548416
cluster8	0.194906	0.779344	3.88312	UBA1417 sp003531055
cluster8	0.427895	0.779344	0.592517	Bifidobacterium adolescentis
cluster8	0.289296	0.779344	-0.217123	Anaerostipes hadrus_A
cluster8	0.446122	0.779344	-1.24154	Bifidobacterium pseudocatenulatum
cluster8	0.229244	0.779344	0.394507	Bifidobacterium longum
cluster8	0.209083	0.779344	0.822165	Bifidobacterium adolescentis
cluster8	0.494989	0.779344	1.61684	Bifidobacterium adolescentis
cluster8	0.466861	0.779344	0.0728431	Faecalibacterium prausnitzii_C
cluster8	0.13061	0.779344	0.0990476	Blautia_A wexlerae
cluster8	0.400951	0.779344	1.90903	Bifidobacterium adolescentis
cluster8	0.303647	0.779344	-2.5817	Bifidobacterium adolescentis
cluster8	0.484683	0.779344	0.117349	Blautia_A massiliensis
cluster8	0.461602	0.779344	-0.0900297	Agathobacter rectalis
cluster8	0.405517	0.779344	0.072322	Blautia_A obeum
cluster8	0.298219	0.779344	0.136225	Blautia_A obeum
cluster8	0.273963	0.779344	1.15814	Bifidobacterium longum
cluster8	0.277686	0.779344	0.114262	Agathobacter faecis
cluster8	0.484176	0.779344	0.207494	Faecalibacterium prausnitzii
cluster8	0.151399	0.779344	3.65961	Bifidobacterium adolescentis
cluster8	0.237302	0.779344	0.179026	CAG-177 sp003514385
cluster8	0.254872	0.779344	1.30751	Bifidobacterium longum
cluster8	0.104416	0.779344	0.147531	Blautia_A wexlerae
cluster8	0.263635	0.779344	-0.302533	Phocaeicola vulgatus
cluster8	0.183431	0.779344	0.790663	Bifidobacterium adolescentis
cluster8	0.201731	0.779344	-5.21811	Bifidobacterium bifidum
cluster8	0.345212	0.779344	0.083427	Gemmiger qucibialis
cluster1	0.444267	0.782756	-0.328309	Bifidobacterium adolescentis
cluster1	0.455573	0.784009	0.202098	Phocaeicola vulgatus
cluster7	0.108871	0.78863	-0.088119
cluster7	0.117229	0.78863	3.70334	Bifidobacterium adolescentis
cluster1	0.46946	0.789547	0.13227	Fusicatenibacter saccharivorans
cluster2	0.249301	0.7941	-0.210469	Fusicatenibacter saccharivorans
cluster2	0.317815	0.7941	-0.205435	Anaerostipes hadrus_A
cluster2	0.321932	0.7941	2.51907	Bifidobacterium bifidum
cluster2	0.22519	0.7941	1.9744	Bifidobacterium pseudocatenulatum
cluster2	0.253588	0.7941	0.374673	Bifidobacterium longum
cluster2	0.225743	0.7941	-3.03898	Bifidobacterium adolescentis
cluster2	0.261913	0.7941	1.83811	Bifidobacterium bifidum
cluster2	0.292711	0.7941	-2.3783	Bifidobacterium adolescentis
cluster2	0.301655	0.7941	0.135262	Blautia_A obeum
cluster2	0.278123	0.7941	-0.807332	Bifidobacterium adolescentis
cluster2	0.298975	0.7941	1.0997	Bifidobacterium longum
cluster8	0.549955	0.813933	-0.375345	Bifidobacterium adolescentis
cluster8	0.539521	0.813933	-0.0663439
cluster8	0.530143	0.813933	-1.89973	Bifidobacterium angulatum
cluster8	0.561605	0.814878	1.2385	Bifidobacterium adolescentis
cluster6	0.464318	0.818084	-0.0666403	Blautia_A wexlerae
cluster4	0.0757565	0.831358	1.11147	Bifidobacterium adolescentis
cluster4	0.204417	0.831358	1.70269	Bifidobacterium adolescentis
cluster4	0.0850506	0.831358	3.66356	Bifidobacterium adolescentis
cluster4	0.242006	0.831358	0.713285	Bifidobacterium adolescentis
cluster4	0.100144	0.831358	0.897983	Bifidobacterium adolescentis
cluster4	0.0380154	0.831358	0.886661	Bifidobacterium adolescentis
cluster4	0.0141841	0.831358	-0.581054	Mediterraneibacter torques
cluster4	0.240595	0.831358	-0.0645838
cluster4	0.0621913	0.831358	5.57563	UBA1417 sp003531055
cluster4	0.0941112	0.831358	1.24813	Bifidobacterium adolescentis
cluster4	0.198229	0.831358	-2.09406	Bifidobacterium pseudocatenulatum
cluster4	0.170022	0.831358	3.2459	Bifidobacterium adolescentis
cluster4	0.24716	0.831358	-0.115755	Faecalibacterium prausnitzii_C
cluster4	0.0680907	0.831358	-0.080552	Anaerobutyricum hallii
cluster4	0.159544	0.831358	3.19246	Bifidobacterium adolescentis
cluster4	0.210969	0.831358	3.60591	Bifidobacterium adolescentis
cluster4	0.112666	0.831358	3.57994	Bifidobacterium adolescentis
cluster4	0.219803	0.831358	2.15894	Ruminococcus_A faecicola
cluster4	0.166272	0.831358	3.5318	Bifidobacterium adolescentis
cluster4	0.243153	0.831358	0.932971	Bifidobacterium longum
cluster4	0.126176	0.831358	-0.4134	Phocaeicola vulgatus
cluster4	0.153458	0.831358	1.24669	Bifidobacterium adolescentis
cluster4	0.314433	0.837297	0.206872	Anaerostipes hadrus_A
cluster4	0.361329	0.837297	0.156592	Agathobacter rectalis
cluster4	0.373389	0.837297	-2.74285	Dorea_A longicatena
cluster4	0.326439	0.837297	0.163299	Faecalibacterium prausnitzii_D
cluster4	0.296667	0.837297	0.154717	Faecalibacterium prausnitzii_D
cluster4	0.304559	0.837297	-1.62389	UBA1691 sp900544375
cluster4	0.277659	0.837297	-0.0734474	Blautia_A wexlerae
cluster4	0.338361	0.837297	2.4351	Bifidobacterium bifidum
cluster4	0.368748	0.837297	0.588825	Bifidobacterium adolescentis
cluster4	0.340298	0.837297	-0.217557	Fusicatenibacter saccharivorans
cluster4	0.334459	0.837297	-0.0838947	Blautia_A obeum
cluster1	0.550278	0.847672	-0.514196	Phocaeicola vulgatus
cluster1	0.561297	0.847672	0.318121	Bifidobacterium adolescentis
cluster1	0.546167	0.847672	-1.35033	Bifidobacterium catenulatum
cluster1	0.530505	0.847672	-1.10497	Ruminococcus_A faecicola
cluster1	0.554731	0.847672	0.0895891	CAG-177 sp003514385
cluster4	0.390494	0.849898	0.0904332	Agathobacter faecis
cluster6	0.495622	0.852932	-0.140212	Anaerostipes hadrus_A
cluster2	0.357442	0.853248	0.394817	Bifidobacterium adolescentis
cluster1	0.636311	0.85725	1.45799	Dorea_A longicatena
cluster1	0.594675	0.85725	0.348771	Bifidobacterium adolescentis
cluster1	0.637145	0.85725	0.107699	Fusicatenibacter saccharivorans
cluster1	0.628344	0.85725	-0.794002	Bifidobacterium bifidum
cluster1	0.60124	0.85725	-2.1394	Bifidobacterium bifidum
cluster1	0.624149	0.85725	0.0433378	Gemmiger qucibialis
cluster2	0.371383	0.858823	-0.560946	Bifidobacterium adolescentis
cluster7	0.250136	0.860331	-0.0532052	Anaerobutyricum hallii
cluster7	0.350044	0.860331	0.182712	Bifidobacterium adolescentis
cluster7	0.22699	0.860331	0.220686	Fusicatenibacter saccharivorans
cluster7	0.315066	0.860331	0.630305	Bifidobacterium adolescentis
cluster7	0.373722	0.860331	2.04823	Bifidobacterium adolescentis
cluster7	0.40509	0.860331	-0.0524076
cluster7	0.168126	0.860331	-4.2416	Dorea_A longicatena
cluster7	0.209204	0.860331	-0.216819	Agathobacter rectalis
cluster7	0.315929	0.860331	2.13815	Bifidobacterium adolescentis
cluster7	0.397565	0.860331	0.463077	Bifidobacterium adolescentis
cluster7	0.273566	0.860331	0.328866	Blautia_A sp900066335
cluster7	0.183797	0.860331	-0.435971	Bifidobacterium longum
cluster7	0.360949	0.860331	0.598461	Bifidobacterium adolescentis
cluster7	0.232786	0.860331	-0.052796	Anaerobutyricum hallii
cluster7	0.354222	0.860331	2.10529	Bifidobacterium adolescentis
cluster7	0.338321	0.860331	-0.11704	Agathobacter rectalis
cluster7	0.302887	0.860331	0.767021	Bifidobacterium adolescentis
cluster7	0.359285	0.860331	0.175017	Blautia_A obeum
cluster7	0.175933	0.860331	0.872217	Bifidobacterium adolescentis
cluster7	0.357295	0.860331	0.139538	CAG-177 sp003514385
cluster7	0.406913	0.860331	-0.953025	Bifidobacterium longum
cluster7	0.248639	0.860331	-0.104969	Blautia_A wexlerae
cluster7	0.199035	0.860331	-0.347429	Phocaeicola vulgatus
cluster7	0.366069	0.860331	-0.497519	Bifidobacterium adolescentis
cluster8	0.606118	0.862553	0.0985033	Blautia_A obeum
cluster7	0.424351	0.863764	2.37604	Bifidobacterium angulatum
cluster7	0.466899	0.863764	-0.0876676	Faecalibacterium prausnitzii_C
cluster7	0.461826	0.863764	0.549292	Bifidobacterium adolescentis
cluster7	0.459455	0.863764	1.30295	Ruminococcus_A faecicola
cluster7	0.449544	0.863764	0.604997	Bifidobacterium longum
cluster8	0.680446	0.868414	0.0805885	Bifidobacterium adolescentis
cluster8	0.637825	0.868414	-0.0861073	Fusicatenibacter saccharivorans
cluster8	0.626018	0.868414	-0.0842706	Agathobacter rectalis
cluster8	0.712721	0.868414	0.582973	UBA1691 sp900544375
cluster8	0.745292	0.868414	-0.826994	Bifidobacterium bifidum
cluster8	0.733887	0.868414	0.253894	Bifidobacterium adolescentis
cluster8	0.750885	0.868414	0.0140681	Anaerobutyricum hallii
cluster8	0.75106	0.868414	0.0724439	Fusicatenibacter saccharivorans
cluster8	0.705723	0.868414	-0.845082	Bifidobacterium catenulatum
cluster8	0.660497	0.868414	-0.720498	Bifidobacterium bifidum
cluster8	0.74698	0.868414	0.258259	Bifidobacterium longum
cluster8	0.696683	0.868414	0.341169	Bifidobacterium adolescentis
cluster8	0.767967	0.874301	-0.162532	Bifidobacterium adolescentis
cluster4	0.427934	0.87838	2.03094	Bifidobacterium adolescentis
cluster4	0.43919	0.87838	0.577411	Bifidobacterium adolescentis
cluster4	0.433257	0.87838	0.583699	Bifidobacterium adolescentis
cluster7	0.549423	0.880253	-1.53411	Bifidobacterium adolescentis
cluster7	0.510627	0.880253	-1.04124	UBA1691 sp900544375
cluster7	0.537551	0.880253	1.84965	UBA1417 sp003531055
cluster7	0.511704	0.880253	0.490525	Bifidobacterium adolescentis
cluster7	0.534418	0.880253	-0.0622089	Faecalibacterium prausnitzii_C
cluster7	0.53186	0.880253	-1.39874	Bifidobacterium catenulatum
cluster7	0.559079	0.880253	0.511213	Bifidobacterium adolescentis
cluster2	0.398562	0.880528	-0.144836	Agathobacter rectalis
cluster2	0.404567	0.880528	1.8642	Bifidobacterium catenulatum
cluster1	0.751525	0.882743	0.130364	Bifidobacterium adolescentis
cluster1	0.750709	0.882743	-0.193966	Bifidobacterium adolescentis
cluster1	0.749074	0.882743	-0.0961936	Blautia_A sp900066335
cluster1	0.677353	0.882743	0.311124	Bifidobacterium adolescentis
cluster1	0.710152	0.882743	-0.8809	Bifidobacterium adolescentis
cluster1	0.72118	0.882743	-0.896643	Bifidobacterium adolescentis
cluster1	0.702616	0.882743	0.404662	Bifidobacterium longum
cluster1	0.704353	0.882743	-0.970044	Bifidobacterium adolescentis
cluster8	0.789735	0.885461	0.172191	Bifidobacterium adolescentis
cluster4	0.603902	0.897987	-0.0240304	Anaerobutyricum hallii
cluster4	0.582991	0.897987	0.225994	Bifidobacterium adolescentis
cluster4	0.584455	0.897987	0.106995	Bifidobacterium adolescentis
cluster4	0.574385	0.897987	-0.0353664
cluster4	0.520513	0.897987	-0.0694787
cluster4	0.546471	0.897987	0.534755	Eubacterium_R sp000436835
cluster4	0.631018	0.897987	-0.0578948	Faecalibacterium prausnitzii_C
cluster4	0.610918	0.897987	0.104345	Anaerostipes hadrus_A
cluster4	0.524674	0.897987	-0.0417695	Blautia_A wexlerae
cluster4	0.629266	0.897987	-0.0810939	Blautia_A massiliensis
cluster4	0.557209	0.897987	0.622015	Bifidobacterium longum
cluster4	0.624578	0.897987	0.145183	Faecalibacterium prausnitzii
cluster4	0.50579	0.897987	-0.366419	Bifidobacterium adolescentis
cluster4	0.470864	0.897987	0.429183	Bifidobacterium adolescentis
cluster4	0.535695	0.897987	-0.0547705	Gemmiger qucibialis
cluster7	0.582992	0.89878	1.40329	Bifidobacterium adolescentis
cluster6	0.535868	0.901232	-0.0389825
cluster8	0.81787	0.903319	-0.521138	Bifidobacterium adolescentis
cluster7	0.659427	0.903659	-0.592228	Bifidobacterium adolescentis
cluster7	0.654966	0.903659	-0.0663162	Faecalibacterium prausnitzii_D
cluster7	0.627742	0.903659	-0.0814543	Blautia_A massiliensis
cluster7	0.645764	0.903659	0.0399864	Blautia_A obeum
cluster7	0.602303	0.903659	-0.0683006	Blautia_A obeum
cluster7	0.643556	0.903659	-0.490413	Bifidobacterium longum
cluster4	0.672752	0.905566	1.06113	Bifidobacterium adolescentis
cluster4	0.666392	0.905566	-0.05274	Agathobacter rectalis
cluster4	0.673056	0.905566	0.0640104	CAG-177 sp003514385
cluster1	0.796692	0.907004	-0.0382381	Faecalibacterium prausnitzii_D
cluster1	0.784471	0.907004	-0.204267	Bifidobacterium adolescentis
cluster8	0.848648	0.923529	0.447218	Bifidobacterium catenulatum
cluster1	0.862665	0.92767	0.519178	UBA1417 sp003531055
cluster1	0.86499	0.92767	0.38674	Bifidobacterium adolescentis
cluster1	0.86128	0.92767	-0.130247	Bifidobacterium adolescentis
cluster1	0.841686	0.92767	-0.174839	Bifidobacterium adolescentis
cluster7	0.689709	0.927972	-0.343753	Phocaeicola vulgatus
cluster4	0.704011	0.9303	0.875428	Bifidobacterium adolescentis
cluster4	0.734323	0.931403	-0.0586938	Agathobacter rectalis
cluster4	0.741106	0.931403	-1.0001	Bifidobacterium angulatum
cluster4	0.742605	0.931403	0.212058	Bifidobacterium adolescentis
cluster4	0.75892	0.936001	-0.264258	Phocaeicola vulgatus
cluster4	0.77433	0.939351	0.329701	Bifidobacterium longum
cluster2	0.47199	0.94398	-0.393793	Bifidobacterium adolescentis
cluster2	0.460086	0.94398	-1.7501	Bifidobacterium adolescentis
cluster2	0.451673	0.94398	-0.114123	CAG-177 sp003514385
cluster2	0.49827	0.945435	0.117075	Agathobacter rectalis
cluster2	0.496119	0.945435	0.201867	Faecalibacterium prausnitzii
cluster7	0.715818	0.945902	-0.853024	Bifidobacterium catenulatum
cluster1	0.897884	0.949192	-0.0264211	Anaerostipes hadrus_A
cluster1	0.91228	0.950827	-0.280477	Bifidobacterium bifidum
cluster1	0.936536	0.952739	0.0132646	Faecalibacterium prausnitzii_D
cluster1	0.939864	0.952739	0.0449283	Bifidobacterium adolescentis
cluster7	0.876146	0.954572	0.01686
cluster7	0.848045	0.954572	-0.0319195	Faecalibacterium prausnitzii_D
cluster7	0.883427	0.954572	0.0895268	Bifidobacterium adolescentis
cluster7	0.902973	0.954572	-0.108142	Eubacterium_R sp000436835
cluster7	0.78251	0.954572	-0.118537	Bifidobacterium adolescentis
cluster7	0.894573	0.954572	-0.337395	Bifidobacterium bifidum
cluster7	0.760161	0.954572	-0.497721	Bifidobacterium pseudocatenulatum
cluster7	0.742633	0.954572	-0.993984	Bifidobacterium angulatum
cluster7	0.825036	0.954572	0.050486	Fusicatenibacter saccharivorans
cluster7	0.846384	0.954572	-0.317853	Bifidobacterium bifidum
cluster7	0.893812	0.954572	-0.0396103	Faecalibacterium prausnitzii
cluster7	0.819531	0.954572	-0.135865	Bifidobacterium adolescentis
cluster7	0.901054	0.954572	0.509109	Bifidobacterium bifidum
cluster7	0.81264	0.954572	0.0209685	Gemmiger qucibialis
cluster4	0.800148	0.955016	0.076136	Blautia_A sp900066335
cluster2	0.581128	0.955633	0.474966	Phocaeicola vulgatus
cluster2	0.562506	0.955633	-1.33418	Bifidobacterium adolescentis
cluster2	0.573438	0.955633	-0.115461	Anaerostipes hadrus_A
cluster2	0.558545	0.955633	0.0715549	Agathobacter rectalis
cluster2	0.54084	0.955633	0.336784	Bifidobacterium adolescentis
cluster2	0.54531	0.955633	2.47558	Bifidobacterium bifidum
cluster2	0.594794	0.956842	-1.58259	Bifidobacterium angulatum
cluster6	0.647587	0.958287	-0.0338304	Blautia_A wexlerae
cluster6	0.607815	0.958287	-0.313259	Bifidobacterium adolescentis
cluster6	0.627683	0.958287	-0.265621	Bifidobacterium adolescentis
cluster6	0.62734	0.958287	-1.15056	Bifidobacterium adolescentis
cluster6	0.58314	0.958287	-0.0243135	Anaerobutyricum hallii
cluster6	0.657853	0.958287	-0.0290859	Blautia_A wexlerae
cluster6	0.661376	0.958287	-1.1197	Bifidobacterium adolescentis
cluster6	0.673391	0.958287	-0.368901	Bifidobacterium adolescentis
cluster8	0.935083	0.961057	0.0167692	Anaerostipes hadrus_A
cluster8	0.931184	0.961057	-0.249369	Bifidobacterium adolescentis
cluster8	0.917917	0.961057	-0.0768165	Bifidobacterium adolescentis
cluster8	0.910964	0.961057	0.197077	Ruminococcus_A faecicola
cluster8	0.952644	0.965694	0.0798216	Bifidobacterium adolescentis
cluster2	0.617358	0.97201	0.205662	Bifidobacterium adolescentis
cluster7	0.937869	0.977498	-0.013384	Agathobacter rectalis
cluster6	0.858903	0.978753	-0.00823643	Anaerobutyricum hallii
cluster6	0.891926	0.978753	-0.117	Phocaeicola vulgatus
cluster6	0.756643	0.978753	0.056693	Fusicatenibacter saccharivorans
cluster6	0.970166	0.978753	0.0234909	Bifidobacterium adolescentis
cluster6	0.739447	0.978753	-0.766403	Bifidobacterium adolescentis
cluster6	0.919291	0.978753	-0.0109614
cluster6	0.825223	0.978753	-0.681033	Dorea_A longicatena
cluster6	0.793915	0.978753	0.0451805	Agathobacter rectalis
cluster6	0.884332	0.978753	0.310516	Bifidobacterium adolescentis
cluster6	0.814888	0.978753	-0.0704133	Blautia_A sp900066335
cluster6	0.751551	0.978753	0.501282	UBA1691 sp900544375
cluster6	0.830199	0.978753	-0.0145271	Blautia_A wexlerae
cluster6	0.960492	0.978753	0.00582687	Blautia_A wexlerae
cluster6	0.725148	0.978753	-0.0193769
cluster6	0.739922	0.978753	-0.996219	UBA1417 sp003531055
cluster6	0.956522	0.978753	0.0407739	Bifidobacterium adolescentis
cluster6	0.977195	0.978753	0.0718302	Bifidobacterium adolescentis
cluster6	0.782545	0.978753	-0.0337696	Agathobacter rectalis
cluster6	0.961269	0.978753	-0.109902	Bifidobacterium adolescentis
cluster6	0.947803	0.978753	-0.00993301	CAG-177 sp003514385
cluster6	0.978753	0.978753	0.00721783	Phocaeicola vulgatus
cluster6	0.847003	0.978753	-0.114902	Bifidobacterium adolescentis
cluster2	0.766677	0.983739	-0.0580659	Bifidobacterium adolescentis
cluster2	0.704481	0.983739	-0.114057	Blautia_A sp900066335
cluster2	0.746857	0.983739	-0.211627	Bifidobacterium adolescentis
cluster2	0.797626	0.983739	0.776233	Bifidobacterium angulatum
cluster2	0.757747	0.983739	-0.0704346	Fusicatenibacter saccharivorans
cluster2	0.776693	0.983739	0.818974	Bifidobacterium adolescentis
cluster2	0.696782	0.983739	0.0339004	Blautia_A obeum
cluster2	0.732778	0.983739	0.0652374	Blautia_A obeum
cluster2	0.785473	0.983739	-0.175768	Bifidobacterium adolescentis
cluster2	0.779289	0.983739	-0.224342	Bifidobacterium longum
cluster2	0.642348	0.983739	0.125837	Phocaeicola vulgatus
cluster2	0.715267	0.983739	0.217219	Bifidobacterium adolescentis
cluster2	0.684292	0.983739	-0.355878	Bifidobacterium adolescentis
cluster5	0.779069	0.984347	0.0129969	Anaerobutyricum hallii
cluster5	0.80651	0.984347	0.100848	Bifidobacterium adolescentis
cluster5	0.537523	0.984347	0.045622	Blautia_A wexlerae
cluster5	0.617506	0.984347	0.0977076	Bifidobacterium adolescentis
cluster5	0.189314	0.984347	3.35871	Bifidobacterium adolescentis
cluster5	0.349463	0.984347	-0.804926	Phocaeicola vulgatus
cluster5	0.172151	0.984347	-0.249283	Fusicatenibacter saccharivorans
cluster5	0.0867471	0.984347	4.00073	Bifidobacterium catenulatum
cluster5	0.828429	0.984347	0.136113	Bifidobacterium adolescentis
cluster5	0.888965	0.984347	0.321755	Bifidobacterium adolescentis
cluster5	0.927457	0.984347	-0.00573539
cluster5	0.499012	0.984347	-0.139113	Anaerostipes hadrus_A
cluster5	0.552427	0.984347	-0.0642466
cluster5	0.544749	0.984347	1.80184	Bifidobacterium angulatum
cluster5	0.562673	0.984347	-0.0993584	Agathobacter rectalis
cluster5	0.710196	0.984347	1.14585	Dorea_A longicatena
cluster5	0.205807	0.984347	0.21844	Agathobacter rectalis
cluster5	0.910603	0.984347	-0.150913	Bifidobacterium adolescentis
cluster5	0.183871	0.984347	2.83094	Bifidobacterium adolescentis
cluster5	0.872749	0.984347	0.0266813	Faecalibacterium prausnitzii_D
cluster5	0.920533	0.984347	0.0609133	Bifidobacterium adolescentis
cluster5	0.959228	0.984347	0.0280058	Bifidobacterium adolescentis
cluster5	0.0710001	0.984347	-0.54105	Blautia_A sp900066335
cluster5	0.240304	0.984347	-0.174025	Faecalibacterium prausnitzii_D
cluster5	0.134875	0.984347	2.36168	UBA1691 sp900544375
cluster5	0.720508	0.984347	0.317342	Eubacterium_R sp000436835
cluster5	0.579469	0.984347	0.237896	Bifidobacterium adolescentis
cluster5	0.327351	0.984347	0.0662834	Blautia_A wexlerae
cluster5	0.0217137	0.984347	0.544259	Mediterraneibacter torques
cluster5	0.510379	0.984347	0.0773914	Blautia_A wexlerae
cluster5	0.967788	0.984347	0.00486898	Faecalibacterium prausnitzii_C
cluster5	0.618133	0.984347	0.0274697
cluster5	0.189853	0.984347	3.33146	Bifidobacterium bifidum
cluster5	0.214831	0.984347	-3.71651	UBA1417 sp003531055
cluster5	0.965832	0.984347	0.0320369	Bifidobacterium adolescentis
cluster5	0.46045	0.984347	-0.151334	Anaerostipes hadrus_A
cluster5	0.394949	0.984347	1.38599	Bifidobacterium pseudocatenulatum
cluster5	0.554494	0.984347	-0.441294	Bifidobacterium adolescentis
cluster5	0.55882	0.984347	0.192058	Bifidobacterium longum
cluster5	0.588449	0.984347	0.354675	Bifidobacterium adolescentis
cluster5	0.620221	0.984347	-1.17439	Bifidobacterium adolescentis
cluster5	0.984347	0.984347	0.0593959	Bifidobacterium angulatum
cluster5	0.973371	0.984347	-0.00334388	Faecalibacterium prausnitzii_C
cluster5	0.759469	0.984347	0.0135677	Anaerobutyricum hallii
cluster5	0.277486	0.984347	0.0712428	Blautia_A wexlerae
cluster5	0.75457	0.984347	0.711026	Bifidobacterium adolescentis
cluster5	0.942687	0.984347	-0.180653	Bifidobacterium adolescentis
cluster5	0.289004	0.984347	-0.241849	Fusicatenibacter saccharivorans
cluster5	0.309782	0.984347	2.9296	Bifidobacterium adolescentis
cluster5	0.458379	0.984347	0.124516	Blautia_A massiliensis
cluster5	0.0547892	0.984347	4.2811	Bifidobacterium catenulatum
cluster5	0.0533392	0.984347	3.15691	Bifidobacterium bifidum
cluster5	0.796002	0.984347	0.0316313	Agathobacter rectalis
cluster5	0.737354	0.984347	-0.029177	Blautia_A obeum
cluster5	0.365489	0.984347	-2.04616	Bifidobacterium adolescentis
cluster5	0.619278	0.984347	0.065128	Blautia_A obeum
cluster5	0.863439	0.984347	-0.128199	Bifidobacterium adolescentis
cluster5	0.365916	0.984347	-0.17262	Blautia_A obeum
cluster5	0.286561	0.984347	1.12828	Bifidobacterium longum
cluster5	0.805121	0.984347	-0.0260027	Agathobacter faecis
cluster5	0.199449	0.984347	-2.25724	Ruminococcus_A faecicola
cluster5	0.888192	0.984347	-0.0907922	Bifidobacterium adolescentis
cluster5	0.509965	0.984347	-0.195433	Faecalibacterium prausnitzii
cluster5	0.791634	0.984347	0.675442	Bifidobacterium adolescentis
cluster5	0.898422	0.984347	-0.0193687	CAG-177 sp003514385
cluster5	0.198395	0.984347	1.47635	Bifidobacterium longum
cluster5	0.823064	0.984347	0.0203747	Blautia_A wexlerae
cluster5	0.880092	0.984347	-0.120768	Bifidobacterium longum
cluster5	0.810909	0.984347	0.0648386	Phocaeicola vulgatus
cluster5	0.168496	0.984347	0.757063	Bifidobacterium adolescentis
cluster5	0.847387	0.984347	-0.11461	Bifidobacterium adolescentis
cluster5	0.218358	0.984347	5.03185	Bifidobacterium bifidum
cluster5	0.301459	0.984347	0.903462	Bifidobacterium adolescentis
cluster5	0.899119	0.984347	-0.0112158	Gemmiger qucibialis
cluster2	0.826592	0.986578	0.513368	Bifidobacterium catenulatum
cluster2	0.823338	0.986578	0.0197507	Gemmiger qucibialis
cluster4	0.860371	0.986865	0.0130208	Blautia_A wexlerae
cluster4	0.904887	0.986865	-0.0218619	Fusicatenibacter saccharivorans
cluster4	0.906849	0.986865	-0.038457	Bifidobacterium longum
cluster4	0.896188	0.986865	-0.292052	Bifidobacterium catenulatum
cluster4	0.894361	0.986865	-0.217866	Bifidobacterium bifidum
cluster4	0.903112	0.986865	0.0232618	Blautia_A obeum
cluster4	0.920971	0.987709	-0.0130075	Blautia_A obeum
cluster1	0.992607	0.992607	0.00598362	Bifidobacterium adolescentis
cluster7	0.993282	0.993282	-0.00346701	Bifidobacterium adolescentis
cluster7	0.987937	0.993282	0.0436599	Bifidobacterium adolescentis
cluster7	0.973315	0.993282	0.00352574	Agathobacter faecis
cluster8	0.993357	0.993357	-0.00508346	Bifidobacterium adolescentis
cluster3	0.228555	0.995224	0.0556988	Anaerobutyricum hallii
cluster3	0.940441	0.995224	0.0307656	Bifidobacterium adolescentis
cluster3	0.294791	0.995224	0.0774589	Blautia_A wexlerae
cluster3	0.596786	0.995224	0.103503	Bifidobacterium adolescentis
cluster3	0.882504	0.995224	0.378903	Bifidobacterium adolescentis
cluster3	0.746133	0.995224	-0.278757	Phocaeicola vulgatus
cluster3	0.898854	0.995224	0.023256	Fusicatenibacter saccharivorans
cluster3	0.604508	0.995224	1.21339	Bifidobacterium catenulatum
cluster3	0.98688	0.995224	0.0103283	Bifidobacterium adolescentis
cluster3	0.232501	0.995224	2.74723	Bifidobacterium adolescentis
cluster3	0.231893	0.995224	0.0751908
cluster3	0.834293	0.995224	-0.0430678	Anaerostipes hadrus_A
cluster3	0.48061	0.995224	-0.0762584
cluster3	0.412604	0.995224	2.4367	Bifidobacterium angulatum
cluster3	0.228254	0.995224	0.206545	Agathobacter rectalis
cluster3	0.36418	0.995224	2.79601	Dorea_A longicatena
cluster3	0.220722	0.995224	0.21146	Agathobacter rectalis
cluster3	0.635244	0.995224	0.637431	Bifidobacterium adolescentis
cluster3	0.812013	0.995224	0.507607	Bifidobacterium adolescentis
cluster3	0.452745	0.995224	-0.125004	Faecalibacterium prausnitzii_D
cluster3	0.776788	0.995224	0.173091	Bifidobacterium adolescentis
cluster3	0.695594	0.995224	0.214314	Bifidobacterium adolescentis
cluster3	0.0931088	0.995224	0.503463	Blautia_A sp900066335
cluster3	0.678915	0.995224	-0.0614315	Faecalibacterium prausnitzii_D
cluster3	0.0869678	0.995224	-2.70149	UBA1691 sp900544375
cluster3	0.728167	0.995224	-0.149238	Bifidobacterium adolescentis
cluster3	0.482324	0.995224	0.04757	Blautia_A wexlerae
cluster3	0.633917	0.995224	0.11356	Mediterraneibacter torques
cluster3	0.19349	0.995224	0.152666	Blautia_A wexlerae
cluster3	0.995224	0.995224	-0.000721691	Faecalibacterium prausnitzii_C
cluster3	0.230955	0.995224	0.0659224
cluster3	0.852111	0.995224	0.474631	Bifidobacterium bifidum
cluster3	0.410129	0.995224	-2.47029	UBA1417 sp003531055
cluster3	0.820947	0.995224	0.169261	Bifidobacterium adolescentis
cluster3	0.298177	0.995224	-0.213174	Anaerostipes hadrus_A
cluster3	0.895312	0.995224	0.21456	Bifidobacterium pseudocatenulatum
cluster3	0.471595	0.995224	0.537395	Bifidobacterium adolescentis
cluster3	0.443133	0.995224	-0.251885	Bifidobacterium longum
cluster3	0.921095	0.995224	-0.0649496	Bifidobacterium adolescentis
cluster3	0.762621	0.995224	-0.715941	Bifidobacterium adolescentis
cluster3	0.480605	0.995224	2.13413	Bifidobacterium angulatum
cluster3	0.9386	0.995224	-0.00771632	Faecalibacterium prausnitzii_C
cluster3	0.957107	0.995224	0.00238362	Anaerobutyricum hallii
cluster3	0.25389	0.995224	0.0748384	Blautia_A wexlerae
cluster3	0.524268	0.995224	1.4478	Bifidobacterium adolescentis
cluster3	0.544964	0.995224	1.52043	Bifidobacterium adolescentis
cluster3	0.797934	0.995224	-0.0584663	Fusicatenibacter saccharivorans
cluster3	0.648998	0.995224	1.31405	Bifidobacterium adolescentis
cluster3	0.888515	0.995224	0.0235535	Blautia_A massiliensis
cluster3	0.883764	0.995224	0.327239	Bifidobacterium catenulatum
cluster3	0.701301	0.995224	-0.629224	Bifidobacterium bifidum
cluster3	0.0602494	0.995224	0.229005	Agathobacter rectalis
cluster3	0.878744	0.995224	0.0132745	Blautia_A obeum
cluster3	0.252931	0.995224	-2.58356	Bifidobacterium adolescentis
cluster3	0.472605	0.995224	0.0941162	Blautia_A obeum
cluster3	0.851335	0.995224	-0.13969	Bifidobacterium adolescentis
cluster3	0.882318	0.995224	0.0282873	Blautia_A obeum
cluster3	0.760516	0.995224	-0.32308	Bifidobacterium longum
cluster3	0.98458	0.995224	0.00203712	Agathobacter faecis
cluster3	0.908984	0.995224	0.073827	Bifidobacterium adolescentis
cluster3	0.71359	0.995224	0.108903	Faecalibacterium prausnitzii
cluster3	0.255595	0.995224	-2.90258	Bifidobacterium adolescentis
cluster3	0.49696	0.995224	0.103013	CAG-177 sp003514385
cluster3	0.716367	0.995224	0.417765	Bifidobacterium longum
cluster3	0.133089	0.995224	0.136524	Blautia_A wexlerae
cluster3	0.366495	0.995224	-0.722316	Bifidobacterium longum
cluster3	0.338396	0.995224	-0.259192	Phocaeicola vulgatus
cluster3	0.974571	0.995224	0.0175621	Bifidobacterium adolescentis
cluster3	0.710569	0.995224	0.220968	Bifidobacterium adolescentis
cluster3	0.428815	0.995224	3.23768	Bifidobacterium bifidum
cluster3	0.785803	0.995224	0.23788	Bifidobacterium adolescentis
cluster3	0.67688	0.995224	0.0368614	Gemmiger qucibialis
cluster2	0.860499	0.99597	0.236205	Bifidobacterium adolescentis
cluster2	0.861379	0.99597	-0.524086	UBA1417 sp003531055
cluster2	0.937108	0.998167	-0.0085358
cluster2	0.900201	0.998167	0.386764	Dorea_A longicatena
cluster2	0.91999	0.998167	-0.214397	Bifidobacterium adolescentis
cluster2	0.980576	0.998167	0.014866	Bifidobacterium adolescentis
cluster2	0.976201	0.998167	0.047239	UBA1691 sp900544375
cluster2	0.99337	0.998167	-0.00621511	Bifidobacterium adolescentis
cluster2	0.954773	0.998167	-0.0423612	Bifidobacterium adolescentis
cluster2	0.956494	0.998167	0.12409	Bifidobacterium adolescentis
cluster2	0.941187	0.998167	-0.130028	Ruminococcus_A faecicola
cluster2	0.998167	0.998167	0.00587421	Bifidobacterium adolescentis
cluster4	0.984667	0.999481	0.0450372	Bifidobacterium catenulatum
cluster4	0.987154	0.999481	-0.0479197	Bifidobacterium angulatum
cluster4	0.988396	0.999481	-0.00171075	Blautia_A wexlerae
cluster4	0.962539	0.999481	0.00427989	Blautia_A wexlerae
cluster4	0.999481	0.999481	-0.00266147	Bifidobacterium bifidum

## Sheet: Supplemental Table 6
Supplemental Table 6. MAG associated human serum metaboilite cluster definitions
Cluster 1	Cluster 2	Cluster 3	Cluster 4	Cluster 5	Cluster 6	Cluster 7	Cluster 8		metabolite	expression
KIC	C12-OH/C10-DC	C4/Ci4	Gly	C4-DC/Ci4-DC	C10:2	C18	Tyr		AA08	His
KMV	C14:1-OH	C3	Ser	C5-DC	C8:1	C18:2	Ala		AA01	Gly
KIV	C8:1-DC	C5	C5:1	C20	C10:3	C16	Pro		AA11	Asx
	C6-DC/C8-OH	Phe	C5-OH/C3-DC	C18:2-OH		C18:1	Arg		AC31	C18
	C10-OH/C8-DC	Leu/Ile	C20:4	C18-OH/C16-DC		C8:1-OH/C6:1-DC	Met		AC34	C20
	C10:1	Val	C22	C18:1-DC		C16-OH/C14-DC	His		AA02	Ala
	C8		Cit	C20-OH/C18-DC		C14-OH/C12-DC			AA05	Val
	C10		Glx			C16:1-OH/C14:1-DC			AA09	Phe
	C14		Asx			C18:1-OH/C16:1-DC			AC10	C8:1
	C14:2		Orn						AC12	C5-DC
	C14:1								AC06	C4-OH
	C12:1								AC33	C18-OH/C16-DC
	C12								KMV	3-methyl-2-oxovalerate
	C16:2								AC43	C16:1-OH/C14:1-DC
	C16:1								AA14	Cit
	C2								AA04	Pro
	C4-OH								AC32	C18:1-OH/C16:1-DC
									KIC	ketoleucine
									AC02	C3
									AC09	C4-DC/Ci4-DC
									AC19	C12:1
									AC21	C12-OH/C10-DC
									AC42	C16:1
									AC37	C22
									AA06	Leu/Ile
									AA07	Met
									AC26	C14-OH/C12-DC
									AC01	C2
									AC40	C8:1-DC
									AC41	C16:2
									AA10	Tyr
									AC08	C5-OH/C3-DC
									AC23	C14:1
									AC27	C16
									AC44	C18:2-OH
									AC36	C20-OH/C18-DC
									AC28	C16-OH/C14-DC
									KIV	ketoisovalerate
									AC04	C5:1
									AC11	C8
									AC38	C8:1-OH/C6:1-DC
									AC17	C10
									AC18	C10-OH/C8-DC
									AC20	C12
									AC22	C14:2
									AC30	C18:1
									AC35	C18:1-DC
									AA03	Ser
									AA15	Arg
									AC03	C4/Ci4
									AC05	C5
									AC13	C6-DC/C8-OH
									AC14	C10:3
									AC15	C10:2
									AC16	C10:1
									AC25	C14:1-OH
									AC29	C18:2
									AC45	C20:4
									AA12	Glx
									AA13	Orn
									AC24	C14

## Sheet: Supplemental Table 7
Supplemental Table 7. Change in metabolite level associated with change in CRP score in adolescents with obesity
metabolite	expression	Unadj.Est	Unadj.p	Adj.Est	Adj.p	qval	flag_fdr_0.1
AA09	Phe	1.23 (0.23,2.23)	0.0167442429172045	1.23 (0.22,2.25)	0.0177579632929515	0.536566	No
AA01	Gly	-0.94 (-1.76,-0.11)	0.0260334474258508	-0.95 (-1.78,-0.12)	0.0259992608002238	0.536566	No
AA07	Met	-0.82 (-1.65,0)	0.050601734929325	-0.97 (-1.84,-0.1)	0.0283211091642693	0.536566	No
AC19	C12:1	0.26 (-0.04,0.56)	0.0842614544104491	0.34 (0.02,0.65)	0.0353535743953755	0.536566	No
AC18	C10-OH/C8-DC	0.28 (-0.03,0.58)	0.0775970907082929	0.33 (0.01,0.65)	0.0439808568024802	0.536566	No
AC13	C6-DC/C8-OH	0.28 (-0.06,0.62)	0.103631273273458	0.35 (0,0.71)	0.0529000721473913	0.537817	No
AC42	C16:1	0.24 (-0.07,0.54)	0.126797849420696	0.29 (-0.03,0.61)	0.0763566206192118	0.585265	No
AC20	C12	0.21 (-0.08,0.49)	0.150333296493887	0.24 (-0.05,0.54)	0.104364530894784	0.585265	No
AC26	C14-OH/C12-DC	0.17 (-0.07,0.42)	0.159774460906222	0.2 (-0.05,0.46)	0.121073183930491	0.585265	No
AC17	C10	0.18 (-0.1,0.46)	0.200914735132193	0.23 (-0.06,0.52)	0.121755182576666	0.585265	No
AC21	C12-OH/C10-DC	0.2 (-0.11,0.5)	0.197858132426868	0.25 (-0.07,0.56)	0.123167835352995	0.585265	No
AC11	C8	0.19 (-0.11,0.48)	0.211504636273969	0.24 (-0.07,0.54)	0.128919230564599	0.585265	No
AA04	Pro	-0.38 (-0.88,0.12)	0.139141933063864	-0.39 (-0.91,0.12)	0.133813254351537	0.585265	No
AC23	C14:1	0.17 (-0.09,0.43)	0.208998035874867	0.21 (-0.06,0.48)	0.13432321259763	0.585265	No
AA15	Arg	0.63 (-0.18,1.43)	0.125066649027795	0.58 (-0.25,1.41)	0.171589475699459	0.669759	No
AC24	C14	0.17 (-0.17,0.51)	0.318184599539004	0.24 (-0.12,0.59)	0.190903183658094	0.669759	No
AC36	C20-OH/C18-DC	0.15 (-0.07,0.38)	0.179616089292573	0.15 (-0.08,0.39)	0.195363301295593	0.669759	No
AA05	Val	-0.61 (-1.48,0.25)	0.162826324381538	-0.57 (-1.48,0.34)	0.214234894729783	0.669759	No
AC30	C18:1	0.2 (-0.21,0.62)	0.334020738748099	0.26 (-0.17,0.7)	0.230685856667351	0.669759	No
AC03	C4/Ci4	0.18 (-0.17,0.52)	0.319182176528436	0.22 (-0.14,0.58)	0.230862935347108	0.669759	No
AC35	C18:1-DC	0.15 (-0.13,0.43)	0.300027437799306	0.18 (-0.11,0.47)	0.232744774580083	0.669759	No
AC28	C16-OH/C14-DC	-0.13 (-0.39,0.14)	0.339591622203009	-0.16 (-0.43,0.12)	0.256051049645149	0.669759	No
AC16	C10:1	0.16 (-0.19,0.51)	0.368141280159444	0.21 (-0.15,0.57)	0.257373981835532	0.669759	No
AC45	C20:4	0.12 (-0.14,0.38)	0.367440391727802	0.15 (-0.12,0.42)	0.263511791920769	0.669759	No
AA12	Glx	0.46 (-0.31,1.22)	0.243304447385529	0.4 (-0.39,1.19)	0.31726011871202	0.68625	No
AA03	Ser	-0.46 (-1.23,0.32)	0.246116491335606	-0.4 (-1.2,0.4)	0.324406237536623	0.68625	No
AC40	C8:1-DC	0.13 (-0.26,0.52)	0.510059691242986	0.2 (-0.21,0.61)	0.339053985351042	0.68625	No
AC25	C14:1-OH	0.11 (-0.19,0.41)	0.483762382770231	0.15 (-0.16,0.46)	0.339939644239994	0.68625	No
AC22	C14:2	0.1 (-0.18,0.38)	0.471667892301966	0.14 (-0.15,0.43)	0.345610197659958	0.68625	No
AC15	C10:2	0.15 (-0.28,0.59)	0.487481212801324	0.21 (-0.23,0.65)	0.353298813432623	0.68625	No
AA02	Ala	-0.34 (-1.09,0.4)	0.359130780206901	-0.35 (-1.1,0.4)	0.361917059820761	0.68625	No
AC32	C18:1-OH/C16:1-DC	0.06 (-0.12,0.24)	0.521006168771895	0.08 (-0.11,0.27)	0.397498563903857	0.68625	No
AC04	C5:1	0.18 (-0.33,0.69)	0.493520535723904	0.22 (-0.31,0.76)	0.403861621930564	0.68625	No
AC27	C16	0.2 (-0.37,0.76)	0.488384487782812	0.25 (-0.34,0.84)	0.405716402824386	0.68625	No
AC44	C18:2-OH	0.02 (-0.06,0.11)	0.55299731107157	0.04 (-0.05,0.12)	0.407255327617622	0.68625	No
AC12	C5-DC	0.19 (-0.27,0.66)	0.414874458840897	0.2 (-0.28,0.68)	0.413900294000946	0.68625	No
AC34	C20	0.07 (-0.11,0.25)	0.4519048130872	0.08 (-0.11,0.27)	0.416250011374113	0.68625	No
AA10	Tyr	-0.31 (-0.96,0.34)	0.35356765207588	-0.26 (-0.94,0.42)	0.444919817088685	0.714213	No
AC09	C4-DC/Ci4-DC	0.21 (-0.33,0.74)	0.452102734676426	0.2 (-0.35,0.75)	0.476729493432206	0.745654	No
AA11	Asx	0.11 (-0.38,0.59)	0.66711586763443	0.16 (-0.34,0.67)	0.518494954140814	0.790705	No
AA06	Leu/Ile	-0.29 (-1.21,0.63)	0.534544059170563	-0.3 (-1.26,0.67)	0.541982106863229	0.806364	No
AA14	Cit	-0.14 (-0.71,0.43)	0.629624568934466	-0.16 (-0.75,0.42)	0.580164331770378	0.838925	No
AC08	C5-OH/C3-DC	0.04 (-0.16,0.23)	0.710345549395011	0.05 (-0.15,0.26)	0.601897832555371	0.838925	No
AA13	Orn	0.1 (-0.42,0.61)	0.707991076115604	0.14 (-0.39,0.67)	0.609810375226275	0.838925	No
AA08	His	-0.33 (-1.33,0.67)	0.510411944934555	-0.26 (-1.28,0.77)	0.618879334967556	0.838925	No
AC41	C16:2	0.04 (-0.19,0.28)	0.723993018445734	0.06 (-0.18,0.3)	0.641871997047293	0.851178	No
AC31	C18	-0.13 (-0.56,0.3)	0.553318447631624	-0.1 (-0.55,0.36)	0.669540113643389	0.868978	No
AC14	C10:3	0.04 (-0.3,0.38)	0.814648143606199	0.07 (-0.28,0.42)	0.686576262979397	0.872524	No
KIC	ketoleucine	0.12 (-0.5,0.74)	0.699490053684806	0.12 (-0.54,0.77)	0.729340687698117	0.878991	No
AC43	C16:1-OH/C14:1-DC	0.03 (-0.18,0.23)	0.811473006001976	0.04 (-0.18,0.26)	0.731122847429312	0.878991	No
AC10	C8:1	0.02 (-0.27,0.31)	0.877321329389366	0.05 (-0.25,0.35)	0.735340325526577	0.878991	No
AC06	C4-OH	0.02 (-0.22,0.27)	0.857988507827318	0.04 (-0.21,0.29)	0.76278361575999	0.878991	No
AC02	C3	-0.07 (-0.49,0.36)	0.754002035408912	-0.07 (-0.51,0.37)	0.763713327394426	0.878991	No
AC01	C2	0.02 (-0.39,0.44)	0.917644491239137	0.06 (-0.37,0.49)	0.795680993853852	0.891099	No
AC37	C22	-0.03 (-0.15,0.09)	0.612250718910149	-0.02 (-0.14,0.11)	0.803449965915501	0.891099	No
AC05	C5	0.03 (-0.33,0.4)	0.867832178651604	0.04 (-0.34,0.41)	0.836891923480547	0.907104	No
KMV	3-methyl-2-oxovalerate	0.08 (-0.53,0.69)	0.789066981663845	0.06 (-0.58,0.71)	0.847621593445765	0.907104	No
AC38	C8:1-OH/C6:1-DC	-0.04 (-0.4,0.33)	0.843095915456629	-0.03 (-0.39,0.34)	0.890076370913584	0.922881	No
KIV	ketoisovalerate	-0.05 (-0.74,0.63)	0.874916748731981	-0.04 (-0.76,0.68)	0.907514007928991	0.922881	No
AC33	C18-OH/C16-DC	0.01 (-0.24,0.26)	0.923255113817141	0.02 (-0.24,0.27)	0.907752103433715	0.922881	No
AC29	C18:2	-0.06 (-0.5,0.39)	0.80194338058171	0 (-0.46,0.46)	0.990145095192182	0.990145	No

## Sheet: Supplemental Table 8
Supplemental Table 8. Association of any metagenomic assoicated genome (MAG) with any change in clinical score
variable	pval	padj (multiple comparisons)	log 2 fold change	Species
delta_crp	2.45775e-12	1.81873e-10	0.00065843	Bifidobacterium adolescentis
delta_crp	4.25629e-09	1.57483e-07	0.000324757	Bifidobacterium bifidum
delta_crp	1.12893e-05	0.000278471	0.000639605	CAG-177 sp003514385
delta_crp	0.00163147	0.0301823	0.000380814	Blautia_A wexlerae
delta_crp	0.00408308	0.0604296	-0.000389914	Anaerobutyricum hallii
delta_crp	0.00857927	0.0925748	0.00152914	Bifidobacterium adolescentis
delta_crp	0.0100081	0.0925748	0.000330125	Blautia_A wexlerae
delta_crp	0.0098093	0.0925748	0.000270372	Blautia_A wexlerae
delta_crp	0.0137631	0.113163	0.00083327	Bifidobacterium adolescentis
delta_crp	0.0172238	0.127456	0.000647979	Bifidobacterium adolescentis
delta_crp	0.0304742	0.205008	0.000362961	Blautia_A wexlerae
delta_crp	0.0424073	0.261512	0.000802155	Bifidobacterium adolescentis
pc_homa_ir	0.00507165	0.359826	-2.81733e-06	Bifidobacterium adolescentis
pc_homa_ir	0.00972502	0.359826	-2.83333e-06	Blautia_A sp900066335
delta_crp	0.0659698	0.37225	-0.00035892	Bifidobacterium adolescentis
delta_crp	0.0804865	0.37225	0.000140639	Bifidobacterium bifidum
delta_crp	0.0800269	0.37225	0.000158547	Agathobacter rectalis
delta_crp	0.0747215	0.37225	0.000910964	Bifidobacterium adolescentis
pc_homa_ir	0.0188995	0.466187	-2.69032e-06	Bifidobacterium adolescentis
delta_bmi_p95	0.23078	0.649957	-1.7617e-05	Bifidobacterium adolescentis
delta_bmi_p95	0.308955	0.649957	-6.84778e-05	Bifidobacterium adolescentis
delta_bmi_p95	0.300785	0.649957	-4.65469e-05	Fusicatenibacter saccharivorans
delta_bmi_p95	0.28153	0.649957	2.32079e-05	Bifidobacterium adolescentis
delta_bmi_p95	0.0486381	0.649957	5.06914e-05	Anaerostipes hadrus_A
delta_bmi_p95	0.17233	0.649957	-2.33483e-05	Bifidobacterium angulatum
delta_bmi_p95	0.235119	0.649957	-3.58381e-05	Agathobacter rectalis
delta_bmi_p95	0.116613	0.649957	-5.28289e-05	Dorea_A longicatena
delta_bmi_p95	0.297652	0.649957	1.21503e-05	Bifidobacterium adolescentis
delta_bmi_p95	0.219028	0.649957	3.17209e-05	Bifidobacterium adolescentis
delta_bmi_p95	0.271848	0.649957	-0.000135677	Faecalibacterium prausnitzii_D
delta_bmi_p95	0.0879126	0.649957	-1.05037e-05	Bifidobacterium adolescentis
delta_bmi_p95	0.169981	0.649957	-2.36669e-05	Mediterraneibacter torques
delta_bmi_p95	0.132372	0.649957	-2.60878e-05
delta_bmi_p95	0.079358	0.649957	-4.07482e-05	UBA1417 sp003531055
delta_bmi_p95	0.290487	0.649957	-4.3993e-05	Bifidobacterium adolescentis
delta_bmi_p95	0.333762	0.649957	1.03899e-05	Bifidobacterium adolescentis
delta_bmi_p95	0.10673	0.649957	2.12794e-05	Bifidobacterium longum
delta_bmi_p95	0.0337086	0.649957	-3.01447e-05	Bifidobacterium adolescentis
delta_bmi_p95	0.237487	0.649957	-1.8269e-05	Bifidobacterium adolescentis
delta_bmi_p95	0.304197	0.649957	-1.86279e-05	Bifidobacterium angulatum
delta_bmi_p95	0.324986	0.649957	1.19115e-05	Bifidobacterium adolescentis
delta_bmi_p95	0.218277	0.649957	8.42127e-06	Bifidobacterium adolescentis
delta_bmi_p95	0.18259	0.649957	4.3557e-05	Fusicatenibacter saccharivorans
delta_bmi_p95	0.235644	0.649957	1.14496e-05	Bifidobacterium adolescentis
delta_bmi_p95	0.215607	0.649957	1.90652e-05	Bifidobacterium catenulatum
delta_bmi_p95	0.264	0.649957	-2.76927e-05	Bifidobacterium bifidum
delta_bmi_p95	0.315359	0.649957	-2.01348e-05	Agathobacter rectalis
delta_bmi_p95	0.237589	0.649957	2.65907e-05	Blautia_A obeum
delta_bmi_p95	0.309765	0.649957	1.41045e-05	Blautia_A obeum
delta_bmi_p95	0.160631	0.649957	1.58466e-05	Bifidobacterium longum
delta_bmi_p95	0.0449506	0.649957	-3.02189e-05	Agathobacter faecis
delta_bmi_p95	0.0540799	0.649957	4.19703e-05	Ruminococcus_A faecicola
delta_bmi_p95	0.319414	0.649957	-1.20355e-05	Blautia_A wexlerae
delta_bmi_p95	0.274246	0.649957	1.01106e-05	Bifidobacterium longum
delta_bmi_p95	0.134335	0.649957	1.72245e-05	Phocaeicola vulgatus
delta_bmi_p95	0.0568237	0.649957	-0.000149836	Bifidobacterium adolescentis
delta_bmi_p95	0.082834	0.649957	-2.29138e-05	Bifidobacterium adolescentis
delta_crp	0.154669	0.657871	-0.000398604	Bifidobacterium catenulatum
delta_crp	0.168913	0.657871	0.000567905	Bifidobacterium adolescentis
delta_crp	0.167498	0.657871	-9.33228e-05	Blautia_A massiliensis
delta_bmi_p95	0.374536	0.675992	1.00321e-05	Blautia_A sp900066335
delta_bmi_p95	0.374079	0.675992	-1.45252e-05	Blautia_A wexlerae
delta_bmi_p95	0.36398	0.675992	2.69787e-05	Bifidobacterium longum
delta_bmi_p95	0.384219	0.676957	-9.49567e-06	Bifidobacterium adolescentis
delta_crp	0.20714	0.67936	0.000229278	Anaerostipes hadrus_A
delta_crp	0.193366	0.67936	-0.000262451	Bifidobacterium catenulatum
delta_crp	0.229449	0.67936	0.000382899	Bifidobacterium bifidum
delta_crp	0.214434	0.67936	-0.000268512	Bifidobacterium adolescentis
delta_crp	0.229513	0.67936	0.000571395	Bifidobacterium adolescentis
delta_crp	0.192521	0.67936	-0.000109553	Gemmiger qucibialis
delta_crp	0.247562	0.704598	-0.000347821	Faecalibacterium prausnitzii
pc_homa_ir	0.0877098	0.705638	4.18777e-06	Anaerobutyricum hallii
pc_homa_ir	0.159865	0.705638	4.39722e-06	Blautia_A wexlerae
pc_homa_ir	0.0442943	0.705638	2.26068e-06
pc_homa_ir	0.0945927	0.705638	2.9914e-06	Anaerostipes hadrus_A
pc_homa_ir	0.164425	0.705638	-2.33423e-06	Bifidobacterium adolescentis
pc_homa_ir	0.0763327	0.705638	-2.17431e-06	Bifidobacterium adolescentis
pc_homa_ir	0.070557	0.705638	2.36597e-06	UBA1691 sp900544375
pc_homa_ir	0.157094	0.705638	1.23272e-06	Mediterraneibacter torques
pc_homa_ir	0.110444	0.705638	4.47446e-06
pc_homa_ir	0.171642	0.705638	4.25725e-06	Bifidobacterium pseudocatenulatum
pc_homa_ir	0.143435	0.705638	-1.56492e-06	Bifidobacterium adolescentis
pc_homa_ir	0.167714	0.705638	2.18715e-06	Blautia_A wexlerae
pc_homa_ir	0.0663625	0.705638	-3.81827e-06	Bifidobacterium adolescentis
pc_homa_ir	0.14467	0.705638	3.86975e-06	Blautia_A massiliensis
pc_homa_ir	0.170844	0.705638	2.22192e-06	Gemmiger qucibialis
delta_crp	0.261821	0.717583	-0.000291822	Bifidobacterium adolescentis
delta_bmi_p95	0.446329	0.730433	6.22628e-06	Faecalibacterium prausnitzii_C
delta_bmi_p95	0.427844	0.730433	1.19286e-05	Blautia_A massiliensis
delta_bmi_p95	0.451941	0.730433	-1.04196e-05	Bifidobacterium adolescentis
delta_bmi_p95	0.454053	0.730433	7.02169e-06	CAG-177 sp003514385
delta_crp	0.280206	0.740546	0.000448196	Blautia_A wexlerae
pc_homa_ir	0.190527	0.742054	-1.26188e-06	Bifidobacterium adolescentis
delta_bmi_p95	0.474804	0.747563	7.86188e-06	Gemmiger qucibialis
delta_bmi_p95	0.547155	0.752463	6.19075e-06	Phocaeicola vulgatus
delta_bmi_p95	0.549095	0.752463	-7.81511e-06	Bifidobacterium catenulatum
delta_bmi_p95	0.511489	0.752463	-4.59438e-06	Bifidobacterium adolescentis
delta_bmi_p95	0.544528	0.752463	-7.6679e-06	Bifidobacterium adolescentis
delta_bmi_p95	0.543259	0.752463	-1.19097e-05	Eubacterium_R sp000436835
delta_bmi_p95	0.512736	0.752463	1.43655e-05	Anaerobutyricum hallii
delta_bmi_p95	0.512682	0.752463	1.04722e-05	Bifidobacterium adolescentis
pc_homa_ir	0.206067	0.762447	3.35949e-06	Faecalibacterium prausnitzii
pc_homa_ir	0.217819	0.767554	-3.47788e-06
pc_homa_ir	0.228587	0.768884	-1.10253e-06	Bifidobacterium adolescentis
delta_crp	0.436802	0.774607	-0.000559433	Bifidobacterium adolescentis
delta_crp	0.482579	0.774607	-9.59816e-05	Bifidobacterium adolescentis
delta_crp	0.35968	0.774607	0.000195915	Phocaeicola vulgatus
delta_crp	0.35709	0.774607	0.000180992	Agathobacter rectalis
delta_crp	0.478865	0.774607	-6.25958e-05	Dorea_A longicatena
delta_crp	0.332586	0.774607	-0.000279365	Faecalibacterium prausnitzii_D
delta_crp	0.537862	0.774607	-0.000100661	UBA1691 sp900544375
delta_crp	0.487082	0.774607	9.60422e-05	Eubacterium_R sp000436835
delta_crp	0.433756	0.774607	5.52978e-05	Bifidobacterium adolescentis
delta_crp	0.547861	0.774607	0.000124826	UBA1417 sp003531055
delta_crp	0.472325	0.774607	0.000117142	Bifidobacterium adolescentis
delta_crp	0.443868	0.774607	0.00010963	Bifidobacterium longum
delta_crp	0.306134	0.774607	-0.000169566	Bifidobacterium adolescentis
delta_crp	0.552265	0.774607	0.000119672	Bifidobacterium angulatum
delta_crp	0.542471	0.774607	-0.000128343	Faecalibacterium prausnitzii_C
delta_crp	0.541488	0.774607	0.000111987	Bifidobacterium adolescentis
delta_crp	0.391056	0.774607	0.000104078	Blautia_A obeum
delta_crp	0.450312	0.774607	-7.84671e-05	Blautia_A obeum
delta_crp	0.504799	0.774607	0.000109841	Bifidobacterium longum
delta_crp	0.554786	0.774607	-8.36263e-05	Agathobacter faecis
delta_crp	0.446207	0.774607	0.000136442	Ruminococcus_A faecicola
delta_crp	0.423286	0.774607	0.000150298	Bifidobacterium longum
delta_crp	0.37752	0.774607	0.000121915	Bifidobacterium longum
delta_crp	0.436591	0.774607	0.000215304	Phocaeicola vulgatus
delta_crp	0.390631	0.774607	-8.03582e-05	Bifidobacterium adolescentis
delta_bmi_p95	0.596424	0.802461	5.25096e-06
delta_bmi_p95	0.672821	0.832889	-5.76003e-06	Bifidobacterium adolescentis
delta_bmi_p95	0.671236	0.832889	-2.63922e-05
delta_bmi_p95	0.647343	0.832889	8.17125e-06	Blautia_A obeum
delta_bmi_p95	0.686571	0.832889	-1.02588e-05	Faecalibacterium prausnitzii
delta_bmi_p95	0.685703	0.832889	-3.78996e-06	Bifidobacterium adolescentis
delta_bmi_p95	0.630709	0.832889	-3.04101e-06	Bifidobacterium bifidum
delta_crp	0.610302	0.83634	0.000103356	Fusicatenibacter saccharivorans
delta_crp	0.623459	0.838836	0.000121758	Bifidobacterium adolescentis
delta_bmi_p95	0.704137	0.840422	-3.17443e-06	Blautia_A wexlerae
pc_homa_ir	0.271455	0.850455	-6.33046e-07	Bifidobacterium adolescentis
pc_homa_ir	0.33096	0.850455	-1.37136e-06	Phocaeicola vulgatus
pc_homa_ir	0.344779	0.850455	-1.19138e-06	Bifidobacterium adolescentis
pc_homa_ir	0.302528	0.850455	2.75073e-06	Blautia_A wexlerae
pc_homa_ir	0.291534	0.850455	1.69928e-06	Bifidobacterium angulatum
pc_homa_ir	0.317747	0.850455	3.02318e-06	Bifidobacterium catenulatum
pc_homa_ir	0.337645	0.850455	-2.10003e-06	Bifidobacterium bifidum
pc_homa_ir	0.305397	0.850455	-1.63458e-06	Phocaeicola vulgatus
delta_crp	0.677733	0.87947	-8.81358e-05	Bifidobacterium pseudocatenulatum
delta_crp	0.677609	0.87947	-6.41288e-05	Fusicatenibacter saccharivorans
delta_crp	0.689314	0.87947	-8.47561e-05	Bifidobacterium adolescentis
delta_bmi_p95	0.786599	0.880579	-6.39633e-06	Anaerobutyricum hallii
delta_bmi_p95	0.785988	0.880579	1.67231e-06	Bifidobacterium adolescentis
delta_bmi_p95	0.77922	0.880579	-2.56934e-06	Bifidobacterium bifidum
delta_bmi_p95	0.797281	0.880579	-4.62673e-06	Bifidobacterium pseudocatenulatum
delta_bmi_p95	0.75998	0.880579	3.6779e-06	Bifidobacterium adolescentis
delta_crp	0.705932	0.885407	0.00015593
delta_crp	0.737872	0.910042	4.9117e-05	Bifidobacterium adolescentis
delta_bmi_p95	0.8578	0.925305	-3.0338e-06	Blautia_A wexlerae
delta_bmi_p95	0.862784	0.925305	2.17186e-06	Faecalibacterium prausnitzii_C
pc_homa_ir	0.614906	0.928764	-1.03121e-06	Bifidobacterium adolescentis
pc_homa_ir	0.469052	0.928764	1.75579e-06	Agathobacter rectalis
pc_homa_ir	0.530617	0.928764	7.49461e-07	Dorea_A longicatena
pc_homa_ir	0.477232	0.928764	1.34521e-06	Bifidobacterium adolescentis
pc_homa_ir	0.609981	0.928764	-1.88053e-06	Faecalibacterium prausnitzii_D
pc_homa_ir	0.583639	0.928764	6.15106e-07	Faecalibacterium prausnitzii_C
pc_homa_ir	0.488281	0.928764	-6.15424e-07	Bifidobacterium bifidum
pc_homa_ir	0.40046	0.928764	2.85292e-06	UBA1417 sp003531055
pc_homa_ir	0.599256	0.928764	3.7323e-07	Anaerostipes hadrus_A
pc_homa_ir	0.467723	0.928764	-1.72948e-06	Bifidobacterium adolescentis
pc_homa_ir	0.622783	0.928764	8.567e-07	Faecalibacterium prausnitzii_C
pc_homa_ir	0.481607	0.928764	1.86093e-06	Anaerobutyricum hallii
pc_homa_ir	0.425871	0.928764	7.83798e-07	Fusicatenibacter saccharivorans
pc_homa_ir	0.615034	0.928764	4.98301e-07	Agathobacter rectalis
pc_homa_ir	0.627543	0.928764	-4.02963e-07	Blautia_A obeum
pc_homa_ir	0.506737	0.928764	-7.7903e-07	Blautia_A obeum
pc_homa_ir	0.520883	0.928764	-1.00935e-06	Agathobacter faecis
pc_homa_ir	0.495484	0.928764	1.24744e-06	Blautia_A wexlerae
pc_homa_ir	0.547361	0.928764	-1.50742e-06	Bifidobacterium adolescentis
pc_homa_ir	0.516697	0.928764	8.30175e-07	Bifidobacterium bifidum
pc_homa_ir	0.641356	0.930594	4.61652e-07	Bifidobacterium longum
pc_homa_ir	0.674119	0.941223	7.71564e-07	Bifidobacterium catenulatum
pc_homa_ir	0.662908	0.941223	-9.17568e-07	Bifidobacterium adolescentis
delta_crp	0.791649	0.944634	7.35678e-05	Anaerostipes hadrus_A
delta_crp	0.829746	0.944634	2.5462e-05	Bifidobacterium angulatum
delta_crp	0.829474	0.944634	-3.20159e-05	Bifidobacterium adolescentis
delta_crp	0.787848	0.944634	4.73073e-05	Blautia_A sp900066335
delta_crp	0.811212	0.944634	-4.76023e-05	Blautia_A obeum
delta_crp	0.935791	0.94861	9.22356e-06	Anaerobutyricum hallii
delta_crp	0.900598	0.94861	7.74502e-06
delta_crp	0.933337	0.94861	-1.80886e-05	Agathobacter rectalis
delta_crp	0.914098	0.94861	-1.93338e-05	Bifidobacterium adolescentis
delta_crp	0.925354	0.94861	1.30452e-05	Mediterraneibacter torques
delta_crp	0.854155	0.94861	-2.68594e-05	Faecalibacterium prausnitzii_C
delta_crp	0.902107	0.94861	2.57089e-05
delta_crp	0.919086	0.94861	-1.17319e-05	Bifidobacterium adolescentis
delta_crp	0.958824	0.958824	-7.09676e-06	Faecalibacterium prausnitzii_D
pc_homa_ir	0.758663	0.966053	-8.5902e-07	Bifidobacterium adolescentis
pc_homa_ir	0.899083	0.966053	1.17354e-07	Fusicatenibacter saccharivorans
pc_homa_ir	0.839018	0.966053	1.52853e-07	Bifidobacterium angulatum
pc_homa_ir	0.901525	0.966053	-3.84703e-07	Agathobacter rectalis
pc_homa_ir	0.878481	0.966053	-1.7784e-07	Faecalibacterium prausnitzii_D
pc_homa_ir	0.861268	0.966053	-2.82653e-07	Eubacterium_R sp000436835
pc_homa_ir	0.920901	0.966053	1.18117e-07	Blautia_A wexlerae
pc_homa_ir	0.929807	0.966053	-1.62209e-07	Bifidobacterium adolescentis
pc_homa_ir	0.887824	0.966053	2.8641e-07	Bifidobacterium adolescentis
pc_homa_ir	0.726796	0.966053	-1.03978e-06	Bifidobacterium adolescentis
pc_homa_ir	0.807211	0.966053	-3.21876e-07	Bifidobacterium adolescentis
pc_homa_ir	0.952998	0.966053	-5.36359e-08	Bifidobacterium longum
pc_homa_ir	0.823893	0.966053	-1.63951e-07	Ruminococcus_A faecicola
pc_homa_ir	0.827813	0.966053	-5.17164e-07	Bifidobacterium adolescentis
pc_homa_ir	0.736552	0.966053	7.82887e-07	Bifidobacterium adolescentis
pc_homa_ir	0.836042	0.966053	-1.2419e-07	CAG-177 sp003514385
pc_homa_ir	0.884026	0.966053	1.42612e-07	Bifidobacterium longum
pc_homa_ir	0.940894	0.966053	5.50203e-08	Bifidobacterium longum
pc_homa_ir	0.724006	0.966053	-5.71366e-07	Bifidobacterium adolescentis
pc_homa_ir	0.897973	0.966053	-2.9919e-07	Bifidobacterium adolescentis
pc_homa_ir	0.966778	0.966778	-6.3907e-08	Blautia_A obeum
delta_bmi_p95	0.930435	0.969749	1.06572e-06	Agathobacter rectalis
delta_bmi_p95	0.925498	0.969749	-1.10083e-06	UBA1691 sp900544375
delta_bmi_p95	0.955393	0.981931	-2.4752e-06	Faecalibacterium prausnitzii_D
delta_bmi_p95	0.969248	0.982525	5.60642e-07	Anaerostipes hadrus_A
delta_bmi_p95	0.999374	0.999374	-1.09618e-08	Blautia_A wexlerae
