# Supplementary material for: Branched chain amino acid metabolism and microbiome in adolescents with obesity during weight loss therapy
Source: J Clin Invest. 2026 Jul 15;136(14):e196742. doi: 10.1172/JCI196742 (PMC13367979; doi:10.1172/JCI196742)
Supplement: Supporting data values [file jci-136-196742-s115.xlsx]

## Sheet: Fig 1C
Metabolites associated with Baseline %p95th BMI (Data shown in Figure 1C)
metabolite	expression	Unadj.Est	Unadj.p	Adj.Est	Adj.p	qval	flag_fdr_0.1
AA01	Gly	-65.75 (-85.05,-46.46)	1.34588483654548e-10	-71.51 (-90.53,-52.48)	2.24297949424063e-12	1.36822e-10	Yes
AA09	Phe	81.39 (51.13,111.65)	2.62811334031e-07	88.37 (58.38,118.36)	2.04502741925267e-08	6.23733e-07	Yes
AA03	Ser	-50.72 (-70.87,-30.56)	1.3444093209194e-06	-53.46 (-73.43,-33.5)	2.97038144765659e-07	6.03978e-06	Yes
AA12	Glx	53.13 (31.29,74.96)	2.86716622758172e-06	51.65 (29.9,73.41)	4.87100904619242e-06	7.42829e-05	Yes
AA10	Tyr	51.31 (32.73,69.89)	1.29511056884527e-07	46.07 (26.34,65.79)	6.84128608493614e-06	8.34637e-05	Yes
KIC	ketoleucine	-38.18 (-56.41,-19.95)	5.08310785423306e-05	-41.26 (-60.78,-21.74)	4.37596019286347e-05	0.000394977	Yes
KMV	3-methyl-2-oxovalerate	-39.54 (-57.59,-21.48)	2.33557952457988e-05	-39.94 (-58.87,-21)	4.53252305312263e-05	0.000394977	Yes
AA05	Val	53.25 (26.56,79.94)	0.00011080567547164	53.15 (26.24,80.06)	0.000129844578765747	0.000990065	Yes
AC31	C18	-21.23 (-33.49,-8.98)	0.000751089673465297	-22.34 (-34.68,-10.01)	0.000432808665256674	0.00293348	Yes
AC34	C20	-10.12 (-15.57,-4.66)	0.000318227381842322	-9.73 (-15.21,-4.25)	0.000564262603514605	0.003442	Yes
AC02	C3	20.98 (8.12,33.83)	0.00148925912869613	21.34 (7.85,34.84)	0.00205566069782381	0.0113996	Yes
AC13	C6-DC/C8-OH	-14.71 (-24.38,-5.04)	0.00301842702641634	-14.51 (-24.24,-4.77)	0.00365623603937427	0.0185859	Yes
AC10	C8:1	15.16 (6.63,23.69)	0.000553119225192569	12.85 (4.12,21.59)	0.00410883803523873	0.0192799	Yes
AA08	His	-38.01 (-67.31,-8.72)	0.011200009272762	-40.47 (-69.97,-10.97)	0.00737605835269507	0.0321385	Yes
AA07	Met	-30.33 (-55.78,-4.87)	0.0197576389593285	-34.78 (-61.57,-8)	0.0111413792252216	0.0453083	Yes
AC18	C10-OH/C8-DC	-10.47 (-19.61,-1.33)	0.0249793707852002	-10.64 (-19.8,-1.49)	0.0228717835075973	0.0871987	Yes
AC25	C14:1-OH	-8.19 (-16.13,-0.25)	0.0432083457014088	-8.8 (-16.75,-0.84)	0.0304300653241383	0.10919	No
AC26	C14-OH/C12-DC	-5.19 (-11.37,0.98)	0.0990161098834919	-6.68 (-12.86,-0.51)	0.0340601207365577	0.115426	No
AA15	Arg	18.3 (-5.93,42.53)	0.138078702621853	24.05 (-0.35,48.45)	0.0533474585086303	0.171273	No
AC20	C12	-7.86 (-16.44,0.73)	0.0727289165040427	-8.16 (-16.73,0.4)	0.0616349952039196	0.187987	No
AC12	C5-DC	-14.92 (-26.91,-2.93)	0.0149226388736118	-11.57 (-23.94,0.8)	0.0666233235559522	0.193525	No
AC05	C5	8.17 (-2.16,18.49)	0.120495790601072	9.44 (-1,19.88)	0.0762344658837008	0.211377	No
AA14	Cit	-15.44 (-33.17,2.29)	0.0876071444996151	-15.74 (-33.42,1.93)	0.0806262657354494	0.213835	No
AC35	C18:1-DC	-6.98 (-14.03,0.08)	0.0525449321813935	-6 (-13.03,1.03)	0.0940043014497301	0.238928	No
AC21	C12-OH/C10-DC	-6.26 (-15.07,2.56)	0.163681051479054	-7.45 (-16.32,1.41)	0.0989607554897144	0.241464	No
AC01	C2	11.07 (-0.75,22.88)	0.0661806786784463	9.33 (-2.72,21.38)	0.128693990675272	0.290753	No
AC40	C8:1-DC	-8.65 (-20.07,2.76)	0.136605274774552	-8.9 (-20.3,2.49)	0.125152073557568	0.290753	No
AC17	C10	-5.35 (-13.11,2.4)	0.175331209543018	-5.58 (-13.24,2.08)	0.152281064638899	0.309638	No
AC42	C16:1	7.08 (-2.25,16.42)	0.136344544288923	6.98 (-2.43,16.4)	0.145260468501971	0.309638	No
AA13	Orn	8.62 (-6.89,24.12)	0.274634217692684	11.41 (-4.22,27.04)	0.151657760279331	0.309638	No
AC23	C14:1	-4.66 (-12.01,2.69)	0.21290609411375	-5.28 (-12.68,2.11)	0.16058208198046	0.315984	No
AC22	C14:2	-3.75 (-11.1,3.6)	0.316011780802771	-4.97 (-12.31,2.37)	0.18341391761268	0.349633	No
AC19	C12:1	5.9 (-2.58,14.39)	0.171819634425354	5.52 (-3.17,14.22)	0.211900943844323	0.391696	No
AC14	C10:3	8.33 (-2.07,18.74)	0.116077253530641	6.16 (-4.28,16.6)	0.246120968131832	0.44157	No
AC15	C10:2	8.05 (-3.56,19.66)	0.173469582519484	6.49 (-5.02,18.01)	0.267730846935119	0.453655	No
AC33	C18-OH/C16-DC	-4.22 (-11.18,2.73)	0.232941218795966	-3.93 (-10.81,2.94)	0.260673307148513	0.453655	No
AC03	C4/Ci4	6.17 (-5.02,17.35)	0.278526156451751	6.06 (-5.82,17.95)	0.315656059425629	0.458453	No
AC43	C16:1-OH/C14:1-DC	-3.06 (-9.55,3.43)	0.354275439771847	-3.34 (-9.85,3.18)	0.314146451843261	0.458453	No
AC32	C18:1-OH/C16:1-DC	-3.13 (-8.76,2.51)	0.27574206621337	-2.88 (-8.47,2.71)	0.311514026076364	0.458453	No
AC45	C20:4	-1.64 (-8.94,5.67)	0.658910146600498	-3.97 (-11.29,3.35)	0.286551476595571	0.458453	No
AA02	Ala	8.48 (-12.84,29.8)	0.433884921265621	11.39 (-9.71,32.48)	0.288594023791737	0.458453	No
AA04	Pro	5.77 (-9.69,21.24)	0.462725128307523	8.09 (-7.34,23.51)	0.302817913429421	0.458453	No
AC38	C8:1-OH/C6:1-DC	-5.73 (-15.7,4.23)	0.258354877283014	-4.58 (-14.49,5.33)	0.363562173616242	0.515751	No
AC11	C8	-2.29 (-9.78,5.2)	0.547515445902529	-2.83 (-10.25,4.59)	0.453196634774049	0.628295	No
AC06	C4-OH	3.33 (-3.03,9.7)	0.303456687340039	2.36 (-4.09,8.82)	0.471201686692271	0.63874	No
AA06	Leu/Ile	17.48 (-11.2,46.17)	0.231149901989207	9.41 (-20.29,39.1)	0.533310099851928	0.707216	No
AC28	C16-OH/C14-DC	3.52 (-3.74,10.79)	0.340606014641987	2.24 (-5.1,9.59)	0.548140705978086	0.711417	No
AC24	C14	-1.98 (-12.13,8.17)	0.701205971788118	-2.86 (-13.22,7.49)	0.586437237916183	0.715022	No
AC41	C16:2	-1.32 (-6.88,4.25)	0.641436814089497	-1.51 (-7.01,4)	0.590077221815434	0.715022	No
AC29	C18:2	-0.63 (-11.46,10.19)	0.908686288974142	-2.89 (-13.66,7.88)	0.597805486942694	0.715022	No
AC36	C20-OH/C18-DC	-2.71 (-9.57,4.14)	0.436126693933939	-1.91 (-8.72,4.9)	0.581235514813745	0.715022	No
AC37	C22	1.55 (-1.64,4.74)	0.340127807448684	0.81 (-2.43,4.05)	0.623917946184477	0.731904	No
AC08	C5-OH/C3-DC	1.16 (-4.5,6.82)	0.687020074035781	0.97 (-4.68,6.63)	0.734477412646517	0.845342	No
KIV	ketoisovalerate	0.29 (-20.64,21.21)	0.978581558889184	3.11 (-18.82,25.04)	0.78015771106138	0.859921	No
AC30	C18:1	-0.95 (-13.04,11.14)	0.877595625888063	-1.63 (-13.66,10.39)	0.789435655295443	0.859921	No
AC44	C18:2-OH	0.26 (-2.25,2.77)	0.83910109153496	0.37 (-2.12,2.86)	0.767893899376396	0.859921	No
AC16	C10:1	0.49 (-8.38,9.36)	0.913579883605341	-0.93 (-9.74,7.89)	0.835931297769657	0.894593	No
AC04	C5:1	0.48 (-15.33,16.3)	0.952063084908039	1.39 (-14.29,17.07)	0.861215731027459	0.897176	No
AA11	Asx	0.75 (-13.19,14.68)	0.915850045949236	-1.17 (-15.05,12.7)	0.867760036714787	0.897176	No
AC27	C16	4.15 (-11.93,20.23)	0.611858613028256	1.16 (-15.19,17.51)	0.889054584887026	0.903872	No
AC09	C4-DC/Ci4-DC	2.81 (-9.58,15.21)	0.655372929289242	0.58 (-11.89,13.05)	0.926870741125806	0.926871	No

## Sheet: Fig 1D
Metabolites associated with Baseline HOMA-IR (Data shown in Figure 1D)
metabolite	expression	Unadj.Est	Unadj.p	Adj.Est	Adj.p	qval	flag_fdr_0.1
AA10	Tyr	5 (2.71,7.3)	2.54827039183244e-05	5.4 (2.96,7.84)	1.9140079423203e-05	0.00116754	Yes
AA09	Phe	7.29 (3.53,11.04)	0.000168806804561935	7.79 (3.98,11.61)	7.69403121496778e-05	0.00234668	Yes
AC13	C6-DC/C8-OH	-2.17 (-3.33,-1.01)	0.000281648181391468	-2.19 (-3.38,-1)	0.000345045102505949	0.00556352	Yes
AA12	Glx	4.74 (2.04,7.44)	0.000631608541874794	5 (2.28,7.72)	0.000364820887868626	0.00556352	Yes
AC23	C14:1	-1.48 (-2.35,-0.61)	0.000958611186536976	-1.54 (-2.43,-0.65)	0.000779966189208152	0.00792966	Yes
AA02	Ala	4.34 (1.81,6.86)	0.000834576414027095	4.44 (1.9,6.98)	0.00067051026176235	0.00792966	Yes
AC22	C14:2	-1.42 (-2.29,-0.55)	0.00153388535694263	-1.49 (-2.38,-0.61)	0.00104968246223287	0.00914723	Yes
AC20	C12	-1.74 (-2.77,-0.72)	0.000911128864615649	-1.72 (-2.76,-0.68)	0.00129236069942261	0.00985425	Yes
AC18	C10-OH/C8-DC	-1.8 (-2.9,-0.71)	0.00132073810329297	-1.8 (-2.91,-0.68)	0.00168651910635856	0.0114309	Yes
AC21	C12-OH/C10-DC	-1.69 (-2.74,-0.64)	0.00176700204151473	-1.71 (-2.79,-0.64)	0.00189770621028437	0.011576	Yes
AC34	C20	-1.06 (-1.73,-0.4)	0.00186795812385953	-1.02 (-1.7,-0.34)	0.00341287408548135	0.0189259	Yes
AC41	C16:2	-0.97 (-1.64,-0.31)	0.00410247605271456	-0.97 (-1.63,-0.3)	0.00458340898612406	0.023299	Yes
AA03	Ser	-3.38 (-5.9,-0.85)	0.00893374221858745	-3.66 (-6.21,-1.1)	0.00521444030006922	0.0244678	Yes
AA06	Leu/Ile	4.18 (0.74,7.62)	0.0175183224214749	5.07 (1.47,8.67)	0.00594609176586688	0.025908	Yes
AA04	Pro	2.4 (0.56,4.25)	0.0110205195709786	2.59 (0.72,4.47)	0.00685475157785812	0.027876	Yes
AC30	C18:1	-1.9 (-3.34,-0.45)	0.0101633263218345	-1.95 (-3.41,-0.49)	0.00903868071359672	0.03446	Yes
AA01	Gly	-3.3 (-5.81,-0.8)	0.0100189997496797	-3.37 (-5.93,-0.8)	0.0102174661117732	0.0366627	Yes
AC24	C14	-1.62 (-2.83,-0.4)	0.00915820355513957	-1.61 (-2.87,-0.35)	0.0123124729871415	0.0417256	Yes
AC01	C2	-1.67 (-3.09,-0.25)	0.0215976064946372	-1.8 (-3.27,-0.33)	0.0166970972341092	0.0475983	Yes
AC38	C8:1-OH/C6:1-DC	-1.53 (-2.72,-0.33)	0.0124819590412208	-1.5 (-2.71,-0.3)	0.014897491203611	0.0475983	Yes
AC17	C10	-1.14 (-2.07,-0.21)	0.0167351885360144	-1.15 (-2.09,-0.22)	0.0157882358087262	0.0475983	Yes
AA05	Val	3.67 (0.38,6.97)	0.0291150526119392	4.11 (0.74,7.49)	0.0171665990151466	0.0475983	Yes
AC25	C14:1-OH	-1.15 (-2.1,-0.19)	0.019253736442497	-1.17 (-2.15,-0.19)	0.0192202562595035	0.0488515	Yes
AC31	C18	-2 (-3.49,-0.5)	0.00918385742416071	-1.85 (-3.39,-0.31)	0.0188744594047697	0.0488515	Yes
AC02	C3	1.38 (-0.2,2.96)	0.08618909446238	1.92 (0.25,3.6)	0.0248006453213162	0.0601192	Yes
AC16	C10:1	-1.14 (-2.21,-0.08)	0.0355758728314742	-1.22 (-2.29,-0.14)	0.0266101348161646	0.0601192	Yes
AC40	C8:1-DC	-1.62 (-2.99,-0.25)	0.0208874284811392	-1.58 (-2.98,-0.19)	0.026432825115438	0.0601192	Yes
AC19	C12:1	-1.07 (-2.09,-0.05)	0.0404017131237822	-1.17 (-2.23,-0.1)	0.0318461107562588	0.0677774	Yes
AC35	C18:1-DC	-0.92 (-1.77,-0.07)	0.0344817591056143	-0.94 (-1.8,-0.08)	0.0322220277783383	0.0677774	Yes
AC06	C4-OH	-0.74 (-1.51,0.03)	0.0579646963867623	-0.85 (-1.63,-0.06)	0.0351615349213933	0.0714951	Yes
AC43	C16:1-OH/C14:1-DC	-0.8 (-1.58,-0.02)	0.0456226479133422	-0.83 (-1.63,-0.04)	0.0400199847623632	0.078749	Yes
AC27	C16	-2.03 (-3.96,-0.1)	0.0397885791332451	-1.95 (-3.94,0.05)	0.0559838665018501	0.106719	No
AC11	C8	-0.81 (-1.71,0.1)	0.0793633481259962	-0.87 (-1.77,0.04)	0.0612501994066637	0.10989	No
AC26	C14-OH/C12-DC	-0.72 (-1.46,0.03)	0.0589826740713106	-0.73 (-1.49,0.03)	0.0604990894967972	0.10989	No
AC03	C4/Ci4	1.04 (-0.31,2.39)	0.129684164262887	1.37 (-0.09,2.82)	0.065355785674014	0.11234	No
AC42	C16:1	-0.97 (-2.1,0.16)	0.0920860236224017	-1.08 (-2.24,0.07)	0.0662989410373341	0.11234	No
AC29	C18:2	-1.06 (-2.36,0.24)	0.110930799339637	-1.16 (-2.47,0.16)	0.0853483898056989	0.14071	No
AA08	His	-2.48 (-6.05,1.1)	0.17401334875887	-2.98 (-6.64,0.69)	0.111051524417768	0.178267	No
AC05	C5	0.7 (-0.55,1.95)	0.271560191909412	0.96 (-0.32,2.25)	0.141501498799678	0.221323	No
AC36	C20-OH/C18-DC	-0.55 (-1.37,0.28)	0.194314219382726	-0.55 (-1.38,0.29)	0.199931006825257	0.304895	No
AA07	Met	1.85 (-1.26,4.96)	0.242008474198228	2.01 (-1.33,5.34)	0.236869438138461	0.352416	No
AC12	C5-DC	-0.88 (-2.34,0.59)	0.239287940395428	-0.84 (-2.37,0.69)	0.281804944126489	0.409288	No
AA14	Cit	-1.32 (-3.47,0.83)	0.228416181047423	-1.15 (-3.33,1.04)	0.301650065989531	0.427922	No
AC08	C5-OH/C3-DC	0.26 (-0.43,0.94)	0.457670846282899	0.33 (-0.36,1.03)	0.347485828900865	0.481742	No
AC33	C18-OH/C16-DC	-0.41 (-1.25,0.43)	0.338820920128932	-0.39 (-1.23,0.46)	0.368030855368199	0.498886	No
KIV	ketoisovalerate	0.49 (-2.04,3.02)	0.704847697371349	1.11 (-1.58,3.81)	0.416118230404471	0.540068	No
AA11	Asx	-0.59 (-2.28,1.09)	0.488204821897602	-0.71 (-2.41,1)	0.414973801644429	0.540068	No
AA15	Arg	1.02 (-1.93,3.96)	0.497101237837759	1.2 (-1.82,4.23)	0.433260001436639	0.550601	No
AA13	Orn	0.77 (-1.11,2.65)	0.419922321509012	0.75 (-1.18,2.68)	0.442582664043346	0.55097	No
AC37	C22	0.15 (-0.24,0.54)	0.442020325344032	0.15 (-0.25,0.55)	0.456416437165562	0.556828	No
KMV	3-methyl-2-oxovalerate	0.12 (-2.14,2.39)	0.915275704270729	0.73 (-1.68,3.14)	0.552661839941951	0.648315	No
AC32	C18:1-OH/C16:1-DC	-0.2 (-0.89,0.48)	0.555352720687593	-0.21 (-0.9,0.48)	0.551633708008584	0.648315	No
AC15	C10:2	-0.38 (-1.79,1.03)	0.599041286795058	-0.41 (-1.83,1.01)	0.571774953690233	0.658081	No
AC10	C8:1	-0.16 (-1.22,0.9)	0.768320268462898	-0.25 (-1.34,0.85)	0.659125829037087	0.73103	No
AC44	C18:2-OH	0.08 (-0.22,0.38)	0.607723103431523	0.07 (-0.24,0.38)	0.649293944260164	0.73103	No
AC45	C20:4	-0.13 (-1.01,0.75)	0.771440956750564	-0.16 (-1.07,0.74)	0.719644114841109	0.783898	No
AC09	C4-DC/Ci4-DC	-0.38 (-1.88,1.12)	0.621021645932691	-0.25 (-1.79,1.28)	0.743978236078925	0.796187	No
AC04	C5:1	-0.25 (-2.16,1.66)	0.797757305304536	-0.25 (-2.18,1.68)	0.795100564193963	0.836226	No
AC14	C10:3	-0.08 (-1.35,1.19)	0.901345857025293	-0.15 (-1.44,1.14)	0.816503038112863	0.844181	No
KIC	ketoleucine	-0.39 (-2.67,1.89)	0.738478057525446	0.25 (-2.24,2.74)	0.843630796356059	0.857691	No
AC28	C16-OH/C14-DC	0.02 (-0.86,0.9)	0.968360343270363	0.06 (-0.85,0.96)	0.900258894720166	0.900259	No

## Sheet: Fig 1E
Metabolites associated with Baseline HbA1C (Data shown in Figure 1E)
metabolite	expression	Unadj.Est	Unadj.p	Adj.Est	Adj.p	qval	flag_fdr_0.1
AC24	C14	-0.31 (-0.49,-0.13)	0.000782596188659049	-0.31 (-0.49,-0.12)	0.001	0.0305	Yes
AC41	C16:2	-0.17 (-0.27,-0.07)	0.0005578438583565	-0.17 (-0.27,-0.07)	0.000551577799540897	0.0305	Yes
AC01	C2	-0.27 (-0.48,-0.05)	0.015	-0.28 (-0.5,-0.06)	0.012	0.122	No
AC42	C16:1	-0.22 (-0.39,-0.06)	0.01	-0.21 (-0.39,-0.04)	0.014	0.122	No
AC29	C18:2	-0.21 (-0.41,-0.02)	0.03	-0.24 (-0.44,-0.05)	0.014	0.122	No
AC30	C18:1	-0.3 (-0.51,-0.09)	0.006	-0.29 (-0.5,-0.08)	0.007	0.122	No
AC44	C18:2-OH	-0.06 (-0.1,-0.01)	0.011	-0.06 (-0.1,-0.01)	0.012	0.122	No
AC23	C14:1	-0.17 (-0.3,-0.04)	0.011	-0.16 (-0.3,-0.03)	0.017	0.129625	No
AC38	C8:1-OH/C6:1-DC	-0.24 (-0.42,-0.06)	0.009	-0.21 (-0.39,-0.03)	0.022	0.1464	No
AC13	C6-DC/C8-OH	-0.23 (-0.41,-0.05)	0.01	-0.21 (-0.38,-0.03)	0.024	0.1464	No
AA06	Leu/Ile	0.63 (0.12,1.14)	0.017	0.6 (0.07,1.14)	0.028	0.155273	No
AA09	Phe	0.5 (-0.08,1.07)	0.088	0.63 (0.05,1.21)	0.032	0.162667	No
AA10	Tyr	0.47 (0.11,0.83)	0.011	0.39 (0.01,0.78)	0.044	0.206462	No
AC22	C14:2	-0.12 (-0.26,0.01)	0.068	-0.12 (-0.26,0.01)	0.068	0.276533	No
AA02	Ala	0.32 (-0.07,0.7)	0.109	0.36 (-0.02,0.75)	0.064	0.276533	No
AC20	C12	-0.16 (-0.32,0)	0.045	-0.14 (-0.3,0.01)	0.075	0.285938	No
AC19	C12:1	-0.14 (-0.3,0.01)	0.071	-0.13 (-0.3,0.03)	0.099	0.3294	No
AC21	C12-OH/C10-DC	-0.14 (-0.3,0.02)	0.077	-0.13 (-0.29,0.03)	0.104	0.3294	No
AC31	C18	-0.21 (-0.43,0.01)	0.064	-0.19 (-0.42,0.03)	0.095	0.3294	No
AA05	Val	0.36 (-0.14,0.86)	0.156	0.42 (-0.09,0.92)	0.108	0.3294	No
AC17	C10	-0.11 (-0.25,0.03)	0.127	-0.1 (-0.24,0.04)	0.149	0.378708	No
AC40	C8:1-DC	-0.18 (-0.39,0.03)	0.087	-0.15 (-0.36,0.05)	0.145	0.378708	No
AA01	Gly	-0.24 (-0.63,0.14)	0.219	-0.29 (-0.67,0.1)	0.145	0.378708	No
AA15	Arg	0.24 (-0.21,0.69)	0.296	0.33 (-0.12,0.79)	0.149	0.378708	No
AA03	Ser	-0.21 (-0.6,0.17)	0.27	-0.27 (-0.65,0.11)	0.168	0.40992	No
AC12	C5-DC	-0.2 (-0.42,0.02)	0.069	-0.16 (-0.38,0.07)	0.177	0.415269	No
AC27	C16	-0.19 (-0.48,0.1)	0.191	-0.2 (-0.49,0.1)	0.186	0.420222	No
AC05	C5	-0.14 (-0.33,0.05)	0.153	-0.13 (-0.32,0.07)	0.208	0.437517	No
AC35	C18:1-DC	-0.1 (-0.23,0.03)	0.117	-0.08 (-0.21,0.05)	0.204	0.437517	No
AA14	Cit	-0.23 (-0.55,0.09)	0.154	-0.2 (-0.52,0.12)	0.218	0.443267	No
AC11	C8	-0.08 (-0.22,0.06)	0.243	-0.08 (-0.22,0.05)	0.231	0.453688	No
AC16	C10:1	-0.09 (-0.25,0.07)	0.288	-0.1 (-0.26,0.06)	0.238	0.453688	No
AC04	C5:1	0.14 (-0.15,0.42)	0.35	0.16 (-0.13,0.44)	0.275	0.493229	No
AA11	Asx	0.15 (-0.1,0.4)	0.247	0.14 (-0.11,0.39)	0.283	0.493229	No
AA12	Glx	0.21 (-0.2,0.63)	0.31	0.23 (-0.18,0.65)	0.272	0.493229	No
AC09	C4-DC/Ci4-DC	-0.1 (-0.33,0.12)	0.363	-0.11 (-0.34,0.12)	0.33	0.539368	No
AC18	C10-OH/C8-DC	-0.1 (-0.27,0.06)	0.225	-0.08 (-0.25,0.08)	0.323	0.539368	No
AC25	C14:1-OH	-0.09 (-0.24,0.06)	0.239	-0.07 (-0.22,0.08)	0.336	0.539368	No
AC15	C10:2	-0.08 (-0.29,0.13)	0.473	-0.09 (-0.3,0.11)	0.375	0.586538	No
AC03	C4/Ci4	-0.13 (-0.33,0.08)	0.216	-0.09 (-0.31,0.12)	0.4	0.595122	No
AC06	C4-OH	-0.03 (-0.15,0.08)	0.588	-0.05 (-0.17,0.07)	0.398	0.595122	No
AC26	C14-OH/C12-DC	0.04 (-0.08,0.16)	0.516	0.04 (-0.07,0.16)	0.467	0.659909	No
AC45	C20:4	-0.02 (-0.16,0.11)	0.752	-0.05 (-0.19,0.09)	0.466	0.659909	No
AC34	C20	-0.05 (-0.16,0.05)	0.336	-0.04 (-0.14,0.07)	0.476	0.659909	No
AC10	C8:1	0 (-0.16,0.16)	0.997	-0.05 (-0.21,0.11)	0.529	0.7015	No
AA07	Met	0.2 (-0.27,0.67)	0.394	0.16 (-0.34,0.66)	0.526	0.7015	No
AC36	C20-OH/C18-DC	-0.07 (-0.2,0.07)	0.323	-0.04 (-0.17,0.09)	0.548	0.711234	No
AC37	C22	0.02 (-0.04,0.07)	0.591	0.01 (-0.04,0.07)	0.625	0.794271	No
KIV	ketoisovalerate	-0.18 (-0.55,0.2)	0.346	-0.09 (-0.49,0.31)	0.655	0.815408	No
KIC	ketoleucine	-0.05 (-0.39,0.29)	0.768	0.08 (-0.29,0.44)	0.672	0.81984	No
AC02	C3	-0.05 (-0.29,0.19)	0.678	-0.04 (-0.3,0.21)	0.742	0.858604	No
AC28	C16-OH/C14-DC	-0.03 (-0.16,0.1)	0.673	-0.02 (-0.16,0.11)	0.739	0.858604	No
AA04	Pro	-0.12 (-0.43,0.18)	0.431	-0.05 (-0.36,0.26)	0.746	0.858604	No
AC08	C5-OH/C3-DC	-0.02 (-0.12,0.08)	0.657	-0.01 (-0.12,0.09)	0.786	0.877291	No
AC14	C10:3	0.01 (-0.17,0.2)	0.88	-0.03 (-0.22,0.16)	0.791	0.877291	No
AC32	C18:1-OH/C16:1-DC	0 (-0.1,0.11)	0.949	0.01 (-0.09,0.11)	0.821	0.878614	No
AA13	Orn	-0.09 (-0.38,0.19)	0.516	-0.04 (-0.32,0.25)	0.811	0.878614	No
AA08	His	-0.07 (-0.6,0.47)	0.805	-0.06 (-0.6,0.48)	0.837	0.880293	No
KMV	3-methyl-2-oxovalerate	-0.08 (-0.42,0.25)	0.622	0.03 (-0.32,0.39)	0.86	0.889153	No
AC43	C16:1-OH/C14:1-DC	-0.01 (-0.12,0.11)	0.928	0 (-0.12,0.12)	0.986	0.991	No
AC33	C18-OH/C16-DC	-0.01 (-0.14,0.12)	0.904	0 (-0.13,0.13)	0.991	0.991	No

## Sheet: Fig 1F
Metabolites associated with Baseline CRP (Data shown in Figure 1F)
metabolite	expression	Unadj.Est	Unadj.p	Adj.Est	Adj.p	qval	flag_fdr_0.1
AA08	His	-0.94 (-1.59,-0.29)	0.00480733201593149	-1.01 (-1.67,-0.34)	0.00323184522738802	0.197143	No
AA01	Gly	-0.59 (-1.05,-0.12)	0.0132129900738195	-0.63 (-1.1,-0.15)	0.00980184469783194	0.277798	No
AA11	Asx	0.37 (0.07,0.68)	0.0176594315391363	0.39 (0.08,0.7)	0.0136622113832265	0.277798	No
AC31	C18	-0.27 (-0.54,0.01)	0.057010840895285	-0.28 (-0.56,0.01)	0.0542268977748885	0.41348	No
AC34	C20	-0.12 (-0.24,0)	0.0576190673728663	-0.13 (-0.26,-0.01)	0.0343124043150114	0.41348	No
AA02	Ala	-0.48 (-0.95,-0.02)	0.0431019953998249	-0.48 (-0.96,-0.01)	0.0436748733850054	0.41348	No
AA05	Val	0.5 (-0.1,1.11)	0.101551361138431	0.61 (-0.01,1.23)	0.0538610869956779	0.41348	No
AA09	Phe	0.75 (0.05,1.46)	0.0360875637797016	0.73 (0.02,1.45)	0.0444405551125942	0.41348	No
AC10	C8:1	0.15 (-0.04,0.34)	0.125494865242661	0.18 (-0.02,0.38)	0.0726725505452966	0.443303	No
AC12	C5-DC	-0.19 (-0.46,0.08)	0.161622931439361	-0.26 (-0.54,0.02)	0.0658902716727037	0.443303	No
AC06	C4-OH	0.1 (-0.04,0.24)	0.154726056424964	0.12 (-0.02,0.26)	0.0930493610142499	0.489926	No
AC33	C18-OH/C16-DC	0.13 (-0.02,0.29)	0.0946027936918711	0.13 (-0.02,0.29)	0.0963788328550174	0.489926	No
KMV	3-methyl-2-oxovalerate	-0.31 (-0.72,0.1)	0.136436622637221	-0.35 (-0.79,0.09)	0.118918968604633	0.512438	No
AC43	C16:1-OH/C14:1-DC	0.1 (-0.04,0.24)	0.180294058541296	0.11 (-0.03,0.26)	0.118280490814277	0.512438	No
AA14	Cit	-0.32 (-0.72,0.08)	0.120407784782429	-0.32 (-0.72,0.09)	0.126009390762956	0.512438	No
AA04	Pro	-0.23 (-0.56,0.11)	0.181694188516049	-0.25 (-0.6,0.09)	0.144269054345082	0.550026	No
AC32	C18:1-OH/C16:1-DC	0.07 (-0.05,0.2)	0.241408502928487	0.08 (-0.04,0.21)	0.200538675425124	0.71958	No
KIC	ketoleucine	-0.23 (-0.65,0.18)	0.273281851593005	-0.25 (-0.7,0.21)	0.281921094880276	0.745349	No
AC02	C3	0.1 (-0.19,0.4)	0.492895539799837	0.17 (-0.15,0.48)	0.303174484149564	0.745349	No
AC09	C4-DC/Ci4-DC	-0.17 (-0.44,0.11)	0.234938485977081	-0.16 (-0.44,0.12)	0.258070580945567	0.745349	No
AC19	C12:1	0.07 (-0.12,0.26)	0.493781493182146	0.1 (-0.1,0.3)	0.316826694623554	0.745349	No
AC21	C12-OH/C10-DC	-0.12 (-0.31,0.08)	0.231668507391046	-0.1 (-0.3,0.1)	0.317689785700478	0.745349	No
AC42	C16:1	0.1 (-0.11,0.31)	0.359437663257102	0.12 (-0.1,0.34)	0.275832577402121	0.745349	No
AC37	C22	0.03 (-0.04,0.1)	0.441603066471027	0.04 (-0.04,0.11)	0.314966212368608	0.745349	No
AA06	Leu/Ile	0.26 (-0.38,0.91)	0.425865120891673	0.37 (-0.3,1.05)	0.278540500104732	0.745349	No
AA07	Met	-0.17 (-0.74,0.39)	0.543776167477916	-0.32 (-0.92,0.28)	0.293342864100193	0.745349	No
AC26	C14-OH/C12-DC	0.06 (-0.08,0.2)	0.385229711483384	0.07 (-0.08,0.21)	0.354600601735196	0.801135	No
AC01	C2	0.07 (-0.2,0.35)	0.589555077017291	0.13 (-0.15,0.41)	0.376307402760369	0.819813	No
AC40	C8:1-DC	0.08 (-0.17,0.34)	0.517760780825773	0.1 (-0.16,0.36)	0.439628890720149	0.865076	No
AC41	C16:2	0.05 (-0.08,0.17)	0.444185083376089	0.05 (-0.07,0.18)	0.411986781213524	0.865076	No
AA10	Tyr	-0.25 (-0.68,0.18)	0.255215071821566	-0.18 (-0.65,0.28)	0.435442260443715	0.865076	No
AC08	C5-OH/C3-DC	-0.04 (-0.16,0.08)	0.530245867278628	-0.04 (-0.17,0.09)	0.530092534404681	0.901986	No
AC23	C14:1	0.04 (-0.13,0.2)	0.669746345784258	0.05 (-0.11,0.22)	0.528684625530654	0.901986	No
AC27	C16	-0.17 (-0.52,0.19)	0.350068550087036	-0.13 (-0.5,0.24)	0.489659889060826	0.901986	No
AC44	C18:2-OH	0.02 (-0.04,0.07)	0.565068881410183	0.02 (-0.04,0.07)	0.532319316991261	0.901986	No
AC36	C20-OH/C18-DC	-0.05 (-0.21,0.11)	0.56092406116613	-0.06 (-0.22,0.1)	0.493119232458168	0.901986	No
AC28	C16-OH/C14-DC	0.03 (-0.13,0.19)	0.695900389751641	0.05 (-0.11,0.21)	0.553819593705607	0.913054	No
KIV	ketoisovalerate	0.03 (-0.43,0.48)	0.91240277678236	0.08 (-0.4,0.57)	0.736803779498375	0.973591	No
AC04	C5:1	0.04 (-0.31,0.39)	0.806083984304455	0.05 (-0.3,0.41)	0.762192662494347	0.973591	No
AC11	C8	-0.03 (-0.2,0.13)	0.702398716121039	-0.03 (-0.2,0.14)	0.71629006648598	0.973591	No
AC38	C8:1-OH/C6:1-DC	-0.05 (-0.27,0.17)	0.664555616567733	-0.05 (-0.28,0.17)	0.636982597886983	0.973591	No
AC17	C10	-0.04 (-0.21,0.13)	0.638027531436515	-0.04 (-0.22,0.13)	0.640598510919512	0.973591	No
AC18	C10-OH/C8-DC	-0.05 (-0.26,0.15)	0.626057783249243	-0.04 (-0.25,0.17)	0.731337635028536	0.973591	No
AC20	C12	0.02 (-0.18,0.21)	0.864475283780606	0.03 (-0.17,0.22)	0.782065097663747	0.973591	No
AC22	C14:2	0.03 (-0.14,0.19)	0.73149340961403	0.04 (-0.12,0.21)	0.619316067536975	0.973591	No
AC30	C18:1	0.02 (-0.25,0.29)	0.869757930486228	0.04 (-0.23,0.31)	0.774238936960174	0.973591	No
AC35	C18:1-DC	0.03 (-0.13,0.19)	0.699919029362163	0.03 (-0.13,0.19)	0.723659009345138	0.973591	No
AA03	Ser	-0.06 (-0.54,0.41)	0.794997044805111	-0.09 (-0.57,0.39)	0.716235145372323	0.973591	No
AA15	Arg	0.2 (-0.35,0.76)	0.474102001250771	0.12 (-0.44,0.69)	0.666117732113967	0.973591	No
AC03	C4/Ci4	-0.06 (-0.3,0.19)	0.64411523456519	-0.01 (-0.28,0.26)	0.944428213010866	0.985859	No
AC05	C5	0 (-0.23,0.24)	0.970585892221187	0.01 (-0.23,0.24)	0.961424139422541	0.985859	No
AC13	C6-DC/C8-OH	0 (-0.22,0.21)	0.974122715515641	0.01 (-0.21,0.23)	0.917695308341955	0.985859	No
AC14	C10:3	-0.03 (-0.26,0.2)	0.80269134707587	-0.01 (-0.24,0.23)	0.941956744938452	0.985859	No
AC15	C10:2	0 (-0.25,0.26)	0.971641139870908	0.01 (-0.24,0.27)	0.915261327062274	0.985859	No
AC16	C10:1	-0.01 (-0.21,0.18)	0.901971185861577	0 (-0.2,0.19)	0.967328856753522	0.985859	No
AC25	C14:1-OH	-0.03 (-0.2,0.15)	0.777836184140813	-0.01 (-0.19,0.17)	0.909054082584592	0.985859	No
AC29	C18:2	-0.03 (-0.27,0.21)	0.821345183308974	-0.02 (-0.26,0.22)	0.875767803170867	0.985859	No
AC45	C20:4	-0.01 (-0.17,0.15)	0.882229081895912	0 (-0.16,0.17)	0.969697280886251	0.985859	No
AA12	Glx	0.02 (-0.49,0.53)	0.932380980925583	0.05 (-0.47,0.56)	0.854265994797715	0.985859	No
AA13	Orn	0.06 (-0.28,0.4)	0.713307779536924	0.04 (-0.31,0.39)	0.817247566852165	0.985859	No
AC24	C14	-0.03 (-0.26,0.2)	0.798854016581589	0 (-0.23,0.24)	0.993176947071251	0.993177	No

## Sheet: Fig 3
Test for metabolites affected by overall interaction between case v. control and age (defined by Tanner stage 2-5)
Metabolite	p-value
C5-DC	0.02
3-methyl-2-oxovalerate (KMV)	0.037
C18:1	0.045
C10:3	0.048
Ser	0.064
C18:2-OH	0.118
C20-OH/C18-DC	0.121
C5	0.137
C14:1	0.151
C18:1-DC	0.156
C8:1	0.189
ketoleucine	0.189
C18:2	0.19
C10:1	0.191
Cit	0.21
C18	0.215
C10:2	0.222
Met	0.238
Leu/Ile	0.238
Arg	0.242
C22	0.27
C3	0.304
C16:1	0.309
Tyr	0.313
C8:1-DC	0.315
Glx	0.318
C5:1	0.33
C16:2	0.357
C4-OH	0.381
C20	0.397
C10-OH/C8-DC	0.399
C8	0.402
C12	0.404
C8:1-OH/C6:1-DC	0.405
C10	0.407
C14:2	0.423
C4-DC/Ci4-DC	0.463
Ala	0.468
His	0.504
C16	0.511
C14	0.536
C6-DC/C8-OH	0.554
ketoisovalerate (KIV)	0.563
C18-OH/C16-DC	0.594
Orn	0.625
C16:1-OH/C14:1-DC	0.633
C12:1	0.673
Gly	0.716
Val	0.719
C4/Ci4	0.729
C2	0.755
C20:4	0.764
C14-OH/C12-DC	0.776
Pro	0.777
C5-OH/C3-DC	0.832
C16-OH/C14-DC	0.839
C18:1-OH/C16:1-DC	0.884
C14:1-OH	0.92
Asx	0.94
C12-OH/C10-DC	0.94
Phe	0.983

## Sheet: Fig 3A
Second stage testing for metabolites significantly affected by overall interaction between case/control and sex (as defined by two variables, male and female).
Metabolite	lambda	estimation (95% CI)	p-value
C8:1-OH/C6:1-DC	lambda1	0.24 ( 0.01 , 0.47 )	0.038		**Lambdas are abbreviations for pairwise testing as follows:
C8:1-OH/C6:1-DC	lambda2	-0.05 ( -0.17 , 0.06 )	0.376		lambda1: among control, compare male - female
C8:1-OH/C6:1-DC	lambda3	-0.23 ( -0.43 , -0.03 )	0.024		lambda2: among case, compare male - female
C8:1-OH/C6:1-DC	lambda4	0.07 ( -0.1 , 0.23 )	0.419		lambda3: among male, compare case - control
C16	lambda1	0.27 ( 0.13 , 0.41 )	0		lambda4: among female, compare case - control
C16	lambda2	0.05 ( -0.02 , 0.12 )	0.162
C16	lambda3	-0.12 ( -0.24 , 0 )	0.059
C16	lambda4	0.1 ( 0 , 0.2 )	0.049
C18:1	lambda1	0.2 ( 0.01 , 0.39 )	0.044
C18:1	lambda2	-0.05 ( -0.14 , 0.05 )	0.329
C18:1	lambda3	-0.15 ( -0.32 , 0.01 )	0.066
C18:1	lambda4	0.09 ( -0.05 , 0.22 )	0.198
C18	lambda1	0.36 ( 0.19 , 0.54 )	0
C18	lambda2	0.07 ( -0.02 , 0.16 )	0.118
C18	lambda3	-0.33 ( -0.48 , -0.18 )	0
C18	lambda4	-0.04 ( -0.16 , 0.09 )	0.567
C20-OH/C18-DC	lambda1	0.42 ( 0.08 , 0.75 )	0.014
C20-OH/C18-DC	lambda2	-0.13 ( -0.3 , 0.03 )	0.12
C20-OH/C18-DC	lambda3	-0.4 ( -0.69 , -0.11 )	0.006
C20-OH/C18-DC	lambda4	0.15 ( -0.09 , 0.38 )	0.22
Val	lambda1	0.12 ( 0.04 , 0.2 )	0.003
Val	lambda2	0.02 ( -0.02 , 0.06 )	0.367
Val	lambda3	0.02 ( -0.05 , 0.09 )	0.499
Val	lambda4	0.13 ( 0.07 , 0.18 )	0
Leu/Ile	lambda1	0.2 ( 0.13 , 0.28 )	0
Leu/Ile	lambda2	0.04 ( 0.01 , 0.08 )	0.025
Leu/Ile	lambda3	-0.08 ( -0.14 , -0.01 )	0.018
Leu/Ile	lambda4	0.08 ( 0.03 , 0.13 )	0.004
Met	lambda1	0.08 ( -0.01 , 0.16 )	0.079
Met	lambda2	-0.03 ( -0.07 , 0.02 )	0.199
Met	lambda3	-0.15 ( -0.23 , -0.08 )	0
Met	lambda4	-0.05 ( -0.11 , 0.02 )	0.137
His	lambda1	0.09 ( 0.02 , 0.17 )	0.016
His	lambda2	-0.06 ( -0.1 , -0.02 )	0.003
His	lambda3	-0.13 ( -0.19 , -0.06 )	0
His	lambda4	0.02 ( -0.03 , 0.08 )	0.416
Phe	lambda1	0.09 ( 0.02 , 0.16 )	0.017
Phe	lambda2	0 ( -0.04 , 0.04 )	0.998
Phe	lambda3	0 ( -0.06 , 0.06 )	0.924
Phe	lambda4	0.09 ( 0.04 , 0.14 )	0.001
Orn	lambda1	0.17 ( 0.02 , 0.32 )	0.022
Orn	lambda2	-0.08 ( -0.16 , -0.01 )	0.03
Orn	lambda3	-0.19 ( -0.32 , -0.07 )	0.003
Orn	lambda4	0.06 ( -0.04 , 0.17 )	0.249
Cit	lambda1	0.19 ( 0.06 , 0.31 )	0.004
Cit	lambda2	0.02 ( -0.04 , 0.09 )	0.463
Cit	lambda3	-0.21 ( -0.31 , -0.1 )	0
Cit	lambda4	-0.04 ( -0.13 , 0.05 )	0.337

## Sheet: Fig 3B
Second-stage test results for metabolites demonstrating overall interaction effect between case/control and age
Metabolite	lambda	estimation (95% CI)	p-value
3-methyl-2-oxovalerate (KMV)	lambda7	0.03 ( -0.13 , 0.19 )	0.695			**Lambdas are abbreviations for pairwise testing as follows:
3-methyl-2-oxovalerate (KMV)	lambda8	-0.04 ( -0.22 , 0.14 )	0.652			lambda7: among tanner stage 2, case - control
3-methyl-2-oxovalerate (KMV)	lambda9	-0.23 ( -0.34 , -0.11 )	0			lambda8: among tanner stage 3, case - control
3-methyl-2-oxovalerate (KMV)	lambda10	-0.19 ( -0.3 , -0.08 )	0.001			lambda9: among tanner stage 4, case - control
C5-DC	lambda7	0.1 ( -0.15 , 0.34 )	0.449			lambda10: among tanner stage 5, case - control
C5-DC	lambda8	-0.2 ( -0.48 , 0.07 )	0.147
C5-DC	lambda9	-0.04 ( -0.21 , 0.13 )	0.655
C5-DC	lambda10	-0.33 ( -0.5 , -0.16 )	0
C10:3	lambda7	-0.04 ( -0.34 , 0.26 )	0.805
C10:3	lambda8	0.5 ( 0.17 , 0.83 )	0.003
C10:3	lambda9	0.08 ( -0.13 , 0.28 )	0.469
C10:3	lambda10	-0.04 ( -0.24 , 0.17 )	0.731
C18:1	lambda7	0.2 ( -0.06 , 0.46 )	0.134
C18:1	lambda8	0.23 ( -0.06 , 0.52 )	0.124
C18:1	lambda9	-0.03 ( -0.21 , 0.15 )	0.713
C18:1	lambda10	-0.17 ( -0.35 , 0.01 )	0.066

## Sheet: Fig 4Ca
Bacteroides Group Factor taxa and weights
Taxa	F|bacteroidesGroup
Bacteroides.oleiciplenus	0.8548525
Bacteroides.acidifaciens	0.8499614
Bacteroides.congonensis	0.8410000
Bacteroides.finegoldii	0.8403411
Bacteroides.caecimuris	0.8272538
Phocaeicola.sartorii	0.8225328
Phocaeicola.massiliensis	0.7678643
Phocaeicola.coprocola	0.7634476
Parabacteroides.massiliensis	0.7604387
Bacteroides.thetaiotaomicron	0.7503997
Bacteroides.fluxus	0.7058091
Parabacteroides.distasonis	0.7032499
Bacteroides.faecichinchillae	0.6813631
Bacteroides.intestinalis	0.6807380
Bacteroides.ovatus	0.6712497
Bacteroides.gallinarum	0.6570397
Bacteroides.caccae	0.6534544
Paraprevotella.clara	0.6383225
Phocaeicola.coprophilus	0.6297837
Bacteroides.cellulosilyticus	0.6158221
uncultured.Bacteroides.sp.	0.5737076
Siphoviridae_.Species.2	-0.2316662
Faecalibacterium.prausnitzii	0.1783599
Lachnospira.eligens	0.1690075
Collinsella.tanakaei	-0.1597264
Escherichia.phage.Lambda_ev243	0.1581944
Siphoviridae_.Species.1	-0.1366098
Intestinimonas.butyriciproducens	0.1262836
Escherichia.virus.Lambda_2B8	0.1165589
Siphoviridae_.Species	-0.1147115
Escherichia.virus.Lambda_2G7b	0.1057358
Bifidobacterium.lemurum	-0.1037313
Escherichia.phage.Lambda_ev017	0.0942823
Bifidobacterium.thermophilum	-0.0918049
Bifidobacterium.biavatii	-0.0860952
Roseburia.inulinivorans	0.0834954
Coprococcus.phoceensis	-0.0747602
Hungatella.hathewayi	0.0745222
uncultured.Butyricicoccus.sp.	0.0724154
Marthavirus_.Species	-0.0718943
Dorea.formicigenerans	-0.0673863
Bifidobacterium.minimum	-0.0596327
Bifidobacterium.stellenboschense	-0.0587280
Bifidobacterium.moukalabense	-0.0577482
Bifidobacterium.scardovii	-0.0514268
Lactococcus.phage.Q33	-0.0442645
Bifidobacterium.pullorum	-0.0441984
Bifidobacterium.callitrichos	-0.0439187
Bifidobacterium.subtile	-0.0428899
Bifidobacterium.dentium	-0.0400517
Bifidobacterium.ruminantium	-0.0386543
Eggerthella.lenta	-0.0349347
Bifidobacterium.merycicum	-0.0221134
Lachnospiraceae.bacterium.3_1_57FAA_CT1	-0.0191613
Lachnospiraceae.bacterium.1_4_56FAA	-0.0173472
uncultured.Lachnospira.sp.	-0.0143255
Bifidobacterium.pseudocatenulatum	-0.0142746
Streptomyces.sp..e14	0.0131743
Escherichia.virus.E112	-0.0126585
Bifidobacterium.adolescentis	0.0050347
Bifidobacterium.catenulatum	-0.0022582
Bifidobacterium.angulatum	0.0018095

## Sheet: Fig 4Cb
Faecaibacterium Group taxa and weights
Taxa	F|faecalibacteriumGroup
uncultured.Butyricicoccus.sp.	0.7717906
uncultured.Lachnospira.sp.	0.7286715
Roseburia.inulinivorans	0.7242990
Faecalibacterium.prausnitzii	0.6687129
Lachnospira.eligens	0.6547607
Dorea.formicigenerans	0.5381165
uncultured.Bacteroides.sp.	0.3520426
Siphoviridae_.Species.1	0.3426626
Siphoviridae_.Species	0.3391663
Siphoviridae_.Species.2	0.2701890
Phocaeicola.coprophilus	0.2515079
Intestinimonas.butyriciproducens	-0.2397336
Lachnospiraceae.bacterium.1_4_56FAA	0.2200196
Bacteroides.gallinarum	0.2146831
Coprococcus.phoceensis	0.1929621
Hungatella.hathewayi	0.1878904
Escherichia.virus.E112	0.1680390
Bacteroides.thetaiotaomicron	-0.1558973
Paraprevotella.clara	0.1550300
Bifidobacterium.lemurum	-0.1511656
Bifidobacterium.stellenboschense	-0.1352948
Parabacteroides.distasonis	-0.1343984
Bifidobacterium.angulatum	0.1272148
Bifidobacterium.adolescentis	0.1265863
Bifidobacterium.catenulatum	0.1227592
Bifidobacterium.ruminantium	0.1135850
Bifidobacterium.pseudocatenulatum	0.1083939
Bifidobacterium.biavatii	-0.1055703
Bifidobacterium.merycicum	0.0996629
Escherichia.virus.Lambda_2G7b	0.0994817
Bacteroides.oleiciplenus	-0.0971821
Bifidobacterium.callitrichos	-0.0930805
Bacteroides.faecichinchillae	0.0917049
Collinsella.tanakaei	-0.0839201
Bacteroides.intestinalis	-0.0811359
Eggerthella.lenta	-0.0804160
Bacteroides.congonensis	0.0758678
Bifidobacterium.subtile	-0.0749905
Bifidobacterium.dentium	0.0720971
Lachnospiraceae.bacterium.3_1_57FAA_CT1	-0.0666292
Bacteroides.fluxus	-0.0649004
Bifidobacterium.pullorum	-0.0603184
Bacteroides.caccae	-0.0593581
Bifidobacterium.minimum	-0.0576417
Streptomyces.sp..e14	-0.0525993
Bifidobacterium.scardovii	-0.0514033
Phocaeicola.massiliensis	0.0453453
Marthavirus_.Species	0.0446796
Phocaeicola.sartorii	-0.0438325
Bacteroides.finegoldii	0.0429764
Bacteroides.acidifaciens	0.0428891
Escherichia.phage.Lambda_ev017	-0.0398098
Bifidobacterium.thermophilum	-0.0362584
Escherichia.phage.Lambda_ev243	0.0353007
Bifidobacterium.moukalabense	0.0247008
Lactococcus.phage.Q33	0.0231403
Parabacteroides.massiliensis	0.0230297
Bacteroides.caecimuris	0.0212139
Bacteroides.ovatus	0.0153047
Bacteroides.cellulosilyticus	-0.0138825
Phocaeicola.coprocola	0.0116248
Escherichia.virus.Lambda_2B8	-0.0013838

## Sheet: Fig 4D
Summary of KEGG Orthologs and Pathways in Figure 4D
KO descriptor	KO gene	KEGG Pathway	Pathway Function
TRP	trpA	ko00380	Tryptophan metabolism
fcbD	ko00623	Toluene degradation
phnT	phnO	ko00627	Aminobenzoate degradation
hya	ko00190	Oxidative phosphorylation
luxQ kinC spoIIAB fwdE_fmdE TLK kdgK nuoD narQ gcvPA alsA hpaE_hpcC manS livG yjjX ABC.FEV.A	ko02020	Two-component system
PTS.Fru.EIIC_fruA PTS.Fru2.EIIA PTS.Tre.EIIA_treP PTS.Lac.EIIC_lacE PTS.Bgl.EIIB_bglF_bglP PTS.Tre.EIIC_treB PTS.Aga.EIIC_agaW		Various	Sugar transport systems
SOD1	ko04030	Oxidative stress
wbbJ rfbN gumH_aceA wbyK	ko00540	Lipopolysaccharide biosynthesis
ILK	ko04510	Focal adhesion
lpxH	ko00540	Lipopolysaccharide biosynthesis
LDHD_dld	ko00010	Glycolysis / Gluconeogenesis
E2.6.1.42_ilvE E2.2.1.6L_ilvB_ilvG_ilvI E4.1.1.7 E4.3.1.19_ilvA_tdcB	ko00290	Valine leucine and isoleucine biosynthesis
FKBP4_5 FKBP8		Various	Protein processing in endoplasmic reticulum
gltD	ko00220	Arginine and proline metabolism
lyxK	ko00052	Galactose metabolism
CBS	ko00250	Alanine aspartate and glutamate metabolism
pfkA_PFK	ko00010	Glycolysis / Gluconeogenesis
msmE MSMX_msmK_malK_sugC_ggtA_msiK	ko01100	Metabolic pathways
hisD	ko00340	Histidine metabolism
hcaD	ko00362	Benzoate degradation
pycA	ko00720	Carbon fixation pathways in prokaryotes
E4.1.1.18_ldcC_cadA	ko00300	Lysine biosynthesis
murE	ko00550	Peptidoglycan biosynthesis
purE	ko00230	Purine metabolism
ptb	ko00010	Glycolysis / Gluconeogenesis
alaA	ko00250	Alanine	aspartate and glutamate metabolism
aldH	ko00010	Glycolysis / Gluconeogenesis
gapOR E5.5.1.7 E4.3.1.12_ocd	ko00010	Glycolysis / Gluconeogenesisok

[truncated: 6 more sheets: Fig 5, Fig 5A, Fig 5G, Fig 6, Fig 6D, Fig 6E]
